# Supplementary material for: Circumvent the uncertainty in the applications of transcriptional signatures to tumor tissues sampled from different tumor sites
Source: Oncotarget. 2017 Feb 27;8(18):30265–75. doi: 10.18632/oncotarget.15754 (PMC5444741; doi:10.18632/oncotarget.15754)
Supplement: Supplementary file 2 [file oncotarget-08-30265-s002.xlsx]

## Sheet: Sheet1
The Genes of colon cancer correlated with PTEC	P	The genes of breast cancer correlated with PTEC	P
LOC155060	0.0109965	A4GALT	0.000131603
EFCAB8	0.00567481	AACSP1	0.0310004
TRIM75P	0.0102202	AASS	0.0155107
A2M	0.00077033	ABCA10	0.000158004
A4GALT	0.00193901	ABCA6	8.68017e-05
AACS	0.00291667	ABCA8	2.31633e-07
AAK1	0.00344184	ABCA9	0.000206094
ABCA6	0.000213033	ABCB1	4.45633e-05
ABCA8	1.08178e-06	ABCB5	9.45539e-08
ABCA9	0.00378349	ABCC3	0.0168051
ABCB4	0.0102615	ABCC8	0.0304867
ABCB5	2.13248e-05	ABCC9	0.00118648
ABCB8	0.00242233	ABCG2	0.000132928
ABCC9	0.00189027	ABHD2	7.3563e-05
ABCF2	0.00717977	ABI3BP	0.00444395
ABHD10	0.00539424	ABLIM3	0.0182253
ABHD3	0.00900373	ABO	0.00280535
ABI3BP	0.000604826	ACACB	0.000200989
ABL2	0.00137262	ACADL	0.0057256
ABRA	0.00120617	ACADSB	0.00409005
ACBD5	0.00134452	ACER2	0.00105419
ACP5	0.00442769	ACOT4	0.0307879
ACPT	0.00758785	ACSBG2	0.0206456
ACSM5	0.00248333	ACTA1	0.00127401
ACSS3	0.00196129	ACTA2	5.01384e-06
ACTA1	0.0109615	ACTG2	2.04949e-07
ACTA2	0.000147112	ACTL8	0.0104817
ACTB	0.00618019	ACVR1C	0.000555641
ACTG2	1.39132e-05	ADAD2	0.000134571
ACTN2	0.00141644	ADAM12	0.000917153
ACTR1B	0.00381291	ADAM22	0.0250195
ACTR5	0.00520275	ADAM23	0.000343861
ACTRT1	0.0108708	ADAM33	2.11075e-09
ACYP2	0.0105046	ADAMTS14	0.00683483
ADAM12	0.00149048	ADAMTS15	0.00884531
ADAM19	2.06341e-05	ADAMTS16	0.0113484
ADAM23	0.00265044	ADAMTS17	0.00211686
ADAM33	3.61903e-09	ADAMTS18	0.000165804
ADAM3A	0.00766686	ADAMTS1	1.26221e-05
ADAMTS10	0.00397841	ADAMTS2	0.0137694
ADAMTS12	0.0043618	ADAMTS5	0.000269554
ADAMTS16	0.00361005	ADAMTS6	0.000692962
ADAMTS18	0.00994674	ADAMTS8	1.68967e-07
ADAMTS1	0.000231564	ADAMTSL1	2.64708e-05
ADAMTS20	0.00169109	ADAMTSL3	1.26407e-05
ADAMTS2	0.00465611	ADCY4	7.81909e-07
ADAMTS3	0.00169094	ADCY5	8.05097e-06
ADAMTS8	0.00837473	ADCY8	0.0109796
ADAMTSL1	0.000542535	ADCYAP1R1	9.2134e-06
ADAMTSL3	3.81116e-05	ADCYAP1	3.09886e-06
ADAMTSL4	0.000197487	ADH1A	1.37758e-06
ADCY2	0.000174212	ADH1B	1.00474e-06
ADCY4	0.00426571	ADH1C	1.36085e-06
ADCY5	8.83332e-06	ADH4	2.40618e-08
ADCY7	0.00511791	ADIPOQ	1.46883e-05
ADCYAP1R1	0.00130481	ADORA2A	0.0250874
ADCYAP1	4.70775e-06	ADRA1A	0.000255444
ADD2	0.000221286	ADRA1B	0.0130534
ADH1A	5.76298e-06	ADRA1D	0.000833515
ADH1B	4.18235e-06	ADRA2A	1.0895e-05
ADH1C	0.00794125	ADRA2C	0.00502167
ADHFE1	0.000122908	ADRB1	0.00450353
ADIPOQ	0.00315008	ADRB2	4.94401e-05
ADPRHL1	0.00800682	AEBP1	0.0162104
ADPRH	0.00303388	AFAP1L2	1.98808e-05
ADRA1D	0.00419784	AFF2	6.84442e-05
ADRB2	0.00770469	AFF3	0.00623661
ADRB3	0.00552395	AFP	0.000183134
AEBP1	0.00118144	C11orf96	7.54393e-06
AFF2	0.00854832	AGER	0.00134035
AFF3	0.0033783	AGPAT9	0.0226961
C11orf96	0.000769383	AGTR1	0.00325906
AGR2	0.0068978	AHNAK2	0.00818136
AGTR1	4.19296e-06	AJAP1	0.00397104
AGTR2	0.00886371	AK5	7.37724e-06
AHNAK2	0.00410435	AK7	0.0160792
AK5	0.000998274	AKAP12	7.04102e-08
AKAP12	1.90179e-05	AKAP6	0.0193733
AKAP2	0.000760179	AKR1C1	0.0128222
AKAP6	0.0093211	AKR1C3	0.00234028
AKNAD1	0.0111364	AKT3	0.01492
AKR1B10	0.008331	ALB	0.00437303
AKT2	0.00694638	ALDH1A1	0.00121153
AKT3	0.000280926	ALDH1A2	1.99745e-06
ALDH1A2	0.0108158	ALDH1A3	0.0166879
ALDH1L2	0.00403966	ALDH1L1	2.07222e-05
ALK	0.00923583	ALDH3A1	0.000613416
ALOX5AP	0.0028808	ALOX15B	0.00179662
ALPK2	0.00407788	ALS2CR11	0.0139031
AMOTL1	3.82443e-05	ALX4	0.00165767
AMPD1	0.00979814	AMIGO2	0.000682215
AMPH	3.19136e-05	AMOTL1	0.00693293
AMT	0.0013966	AMPD1	0.0303286
ANGPT1	0.00473417	AMPH	4.59949e-06
ANGPTL1	2.21513e-07	ANGPT1	0.00374743
ANGPTL2	0.000238566	ANGPT4	1.18296e-08
ANGPTL6	0.00164661	ANGPTL1	2.6648e-07
ANGPTL7	1.21868e-07	ANGPTL2	0.000202177
ANG	0.00319106	ANGPTL4	8.33625e-05
ANK2	9.09829e-06	ANGPTL5	0.0284878
ANKRD13B	0.00761116	ANGPTL7	2.17307e-08
ANKRD34A	0.000822989	ANK2	3.30243e-07
ANKRD35	0.00157456	ANKK1	0.00192985
ANKRD6	0.00192015	ANKRD29	5.94645e-05
ANKS1B	1.89473e-05	ANKRD2	0.0107921
ANO5	0.000251857	ANKRD35	0.0130812
ANTXR1	0.00109717	SOWAHA	0.000585683
AOC3	7.96259e-05	ANKRD53	0.00100777
AOX1	0.000233685	SOWAHB	0.000861728
AP1M1	0.00877851	ANLN	0.000373795
AP1S2	0.00443885	ANO1	0.00152218
APBA2	0.00569976	ANO2	0.000513198
APBB1	0.000100203	ANPEP	0.00191951
APCDD1L	8.3816e-06	ANTXR1	0.00331821
APOBEC2	0.00242586	ANXA13	6.50035e-05
APOBEC3A	0.00957911	ANXA1	0.0113723
APOB	2.6426e-05	ANXA3	0.0214326
APOD	0.00101004	ANXA8L2	0.0017585
AQP1	0.00293398	ANXA8	0.00755098
AQP7P1	0.000296786	AOC2	0.00993069
AQP8	0.00560919	AOC3	1.07275e-07
AQP9	0.00191509	AOX1	4.7306e-07
AREG	0.00227525	APCDD1L	0.00339993
ARFGAP1	0.0106927	APCDD1	0.00162767
ARG1	0.00810066	APOB	0.000188849
ARHGAP15	0.00844913	APOC1	0.0069866
ARHGAP20	0.00115726	APOC4	0.00438642
ARHGAP23	0.001412	APOD	2.79631e-05
ARHGAP31	0.00685268	AQP1	1.6982e-09
ARHGAP36	0.00512162	AQP7P1	2.59733e-05
ARHGEF17	0.00564637	AQP7P3	0.0218157
ARHGEF33	0.00333618	AQP7	7.83658e-05
ARHGEF9	0.00718024	LVRN	0.004415
ARL10	0.000364063	AREG	0.0030237
ARL1	0.0100197	ARHGAP11A	0.000189602
ARL6IP1	0.000171043	ARHGAP11B	0.0115291
ARMC9	0.000198624	ARHGAP20	0.000187387
ARMCX1	0.000659917	ARHGAP36	0.000377026
ARPP21	0.00363966	ARHGAP6	0.001555
ARSA	0.00223373	ARHGEF38	0.0116502
ARSI	0.00762478	ARHGEF4	0.0201094
ART4	0.00105214	ARL10	0.0281836
AR	0.0033465	ARL4D	0.00296195
ASAH2	0.0075538	ARMC4	0.00200776
CLMP	3.91985e-05	ARPP21	0.00123058
ASAP1	0.000175449	ARSI	0.00200708
ASB10	0.00237324	ARSJ	0.0312776
ASB2	0.000216936	ART5	0.00030423
ASB5	0.00028612	ARX	0.0134112
ASPA	0.00278706	AR	0.00406587
ASPN	0.000503834	CLMP	0.000200243
ASTN1	5.02267e-06	ASPA	0.00440933
ATCAY	0.00286301	ASPHD1	0.0039714
ATG9B	0.00876125	ASPM	0.000111288
ATP10A	0.00078971	ASPN	0.00193729
ATP11C	0.000776185	ASTN1	0.000706067
ATP1A2	0.000129007	ASXL3	0.0137769
ATP1B1	0.000603343	ATAD3B	0.00184422
ATP1B2	0.000546341	ATAD3C	0.0279588
ATP2B2	0.00240924	ATF3	4.20524e-06
ATP2B3	2.61371e-06	ATG9B	0.017286
ATP2B4	1.90025e-05	ATOH8	8.14223e-07
ATP5B	0.011017	ATP1A2	1.12354e-09
ATP6V1G2	0.000749293	ATP1A4	0.0169829
ATP6V1G3	0.00622181	ATP1B2	1.26872e-05
ATP8B2	0.00294326	ATRNL1	0.0265028
ATXN1	0.00344473	AURKA	0.00013214
AXL	0.00416123	AURKB	0.000130398
B3GAT2	0.0102936	AVPR1A	0.00124641
BAALC	6.64512e-05	AVPR2	5.3839e-06
BACE1	0.010149	B3GALT1	5.0303e-06
BACH2	0.000272271	BAALC	0.00260426
ADGRB3	1.26598e-05	BACH2	8.69868e-05
BASP1	0.000469822	ADGRB1	0.00671119
BCHE	0.000391009	ADGRB3	3.39293e-05
BDKRB1	0.00927193	BANK1	0.00655523
BEND4	0.00304325	BARX1	0.00316798
BEND6	8.40838e-06	BBOX1	0.000118162
BEST1	0.000823471	BCAM	0.00588202
BEX1	0.000219721	BCHE	0.000875113
BEX4	3.91861e-05	BDKRB1	0.0247897
BGN	0.00173883	BDNF	0.00484827
BHLHE23	0.00182809	BEAN1	0.00729057
BHLHE41	0.00618006	BEGAIN	0.0193213
BHMT2	1.44399e-05	BEND5	0.00159025
BICC1	0.00242898	BEX1	0.00558127
BIRC5	0.0101584	BHLHE22	0.0262893
BLK	5.55625e-05	BHLHE41	0.0018318
BMF	0.00812215	BHMT2	4.32287e-05
BMP3	5.63423e-06	BHMT	0.00011004
BMP6	2.83383e-05	BICC1	0.000123405
BMP8A	0.00477389	BIRC5	0.000273125
BMPER	0.00151699	BLM	0.00719548
BNC1	5.90889e-05	BMP2	0.000124835
BNC2	1.81509e-05	BMP3	0.000212999
BOC	5.22636e-06	BMP4	0.00479926
BPESC1	0.00149986	BMP5	0.0136727
BPY2	0.00393855	BMP6	2.39862e-05
BRF2	0.00792012	BMP7	0.016366
BSN	0.00895122	BMPER	1.34058e-07
BSPRY	0.0109205	BMX	8.29634e-10
BTBD19	0.00318	BNC1	2.28617e-05
BTK	0.00286448	BNC2	3.79265e-05
BTLA	0.00341286	BOC	9.35611e-05
BVES	0.00022262	BRSK1	0.0174577
C10orf107	0.00663931	BTBD11	3.75397e-05
C10orf128	0.00241486	BTBD19	0.0123282
WBP1L	0.0110689	BTG2	7.51471e-06
VSTM4	0.0017859	BTNL9	0.009403
KIAA1549L	0.00908708	BUB1B	3.44258e-05
CCER1	0.00690521	BUB1	0.00101787
PIANP	0.00398668	C10orf105	1.55128e-05
C12orf57	0.00706167	PRR26	9.77565e-06
C12orf65	0.0019121	C10orf10	0.000376236
CCDC184	0.00208596	ADIRF	0.0280574
FAM216B	0.00217299	C10orf128	0.000341425
MEDAG	3.72885e-05	C10orf131	0.00946212
GSKIP	0.00174341	VSTM4	2.06387e-06
C14orf132	0.000154982	C10orf90	0.00751316
LINC00341	0.00573719	C10orf93	0.0200202
DHRS4-AS1	0.00457282	C11orf53	0.0112669
CCDC176	0.00596256	DDIAS	0.000428199
KNSTRN	0.010149	C11orf86	0.00642398
C15orf59	0.000503031	C11orf87	0.0149681
C16orf45	0.000285112	COLCA1	0.000725859
C16orf46	0.00541175	COLCA2	0.0169034
C16orf89	0.00694357	PIANP	0.000247368
MILR1	0.00115355	C12orf56	0.0271775
COPRS	0.00783162	CCDC184	2.14385e-06
SCIMP	0.00661321	FAM216B	0.00567537
SMIM21	0.000466662	MEDAG	7.76942e-05
C1QL2	0.00233352	SERTM1	9.05387e-06
C1QTNF3	0.000407771	CCDC169	0.0266602
C1QTNF7	9.43929e-05	C14orf132	5.28621e-05
C1R	0.00130107	LINC00341	3.56379e-05
C1S	0.000185444	CCDC177	0.00211706
SERTAD4-AS1	0.00149105	C14orf180	1.4343e-05
GCSAML	0.000600441	C14orf37	0.000103796
KDF1	0.00450599	SYNE3	0.000253924
C1orf186	0.000124838	PPP1R36	0.00436749
C1orf216	0.00193948	LINC01550	0.0154928
THEMIS2	0.00521076	SLC25A47	0.00323803
TMEM240	0.00279145	TICRR	0.00701892
C1orf95	2.60253e-06	C16orf45	0.00559088
LINC00467	0.0098696	RMI2	0.0280159
LAMP5	0.000418165	BRICD5	0.0129525
CCM2L	0.00175706	C16orf89	5.51039e-06
C20orf194	0.000112278	C17orf82	0.00244831
C20orf166-AS1	2.51342e-05	CCDC178	1.48798e-06
C21orf33	0.00430486	MISP	0.0176638
MIR99AHG	0.00507034	SMIM24	1.15496e-05
MAP3K7CL	0.00756978	C1QL1	0.00126466
C22orf23	0.00391204	C1QTNF3	0.0193246
PRR34	0.00949443	C1QTNF4	1.21211e-06
TEX33	0.00204053	C1QTNF7	6.67028e-07
C2orf40	1.20358e-05	C1QTNF9	0.000188709
C3AR1	0.00969359	C1S	0.0217683
LINC01565	0.00422318	SH3D21	0.0254872
C3orf33	0.008337	NCMAP	0.00911726
C3orf36	0.00668598	AUNIP	0.000256824
C3	0.00999779	GCSAML	0.000539024
C4BPB	0.00049027	C1orf168	0.00401278
FAM218A	0.0019052	TSACC	0.00137709
C4orf51	0.0013215	LURAP1	0.000926023
SMIM20	0.00310269	PIK3CD-AS1	0.00620297
FDCSP	0.00016106	C1orf21	0.00919351
C5AR1	0.00166329	HENMT1	0.00704038
NREP	0.00597058	TMEM240	0.000224075
C5orf23	0.00457893	C1orf95	0.000767918
FNDC9	0.00436388	LAMP5	1.01136e-05
PXDC1	0.00450485	LINC00323	0.00596133
FAXC	0.00750444	MIR99AHG	0.000116788
SOGA3	0.000389363	C21orf62	0.0162473
LINC00473	0.00240844	C2CD4A	0.0293563
METTL24	0.000202729	C2CD4B	0.000406348
FAM229B	0.00977401	C2CD4C	0.00290188
C6	0.000143566	C2orf40	4.96544e-12
SUGCT	0.00014045	C2orf48	0.0268385
CPED1	0.00682161	CYP1B1-AS1	0.0267712
C7	3.74969e-05	FAM228A	0.0185074
C8orf34	0.000559711	C2orf88	0.0119717
C8orf46	0.000443579	SPTSSB	0.0277574
C8orf48	0.0062081	C3orf70	0.024933
AARD	0.000278013	C4A	0.0015312
LINC00475	0.00166078	C4BPA	0.0109214
FRRS1L	0.0109765	NDNF	2.51949e-08
CA10	0.00130575	WWC2-AS2	0.0222976
CA11	0.00307161	MGARP	1.17222e-06
CA1	0.00399768	C4orf50	0.0230937
CA4	0.00531024	FAXDC2	0.00923553
CACNA1B	0.0081135	ADTRP	0.00116097
CACNA1H	0.00850008	LINC01558	0.00959283
CACNA1I	0.00349254	PTCHD4	7.26194e-05
CACNA2D1	0.000413629	MLIP	0.0221369
CACNA2D3	0.0112367	LINC00472	0.0279757
CACNG4	0.00105779	C6orf15	0.00746328
CADM2	5.08434e-05	METTL24	5.83323e-05
CADM3	7.06246e-08	LINC00574	7.60872e-05
CALB2	7.56585e-06	LINC00271	0.0192128
CALCRL	0.00305248	SAPCD1	0.000479352
CALCR	0.00416441	AGPAT4-IT1	0.00760744
CALD1	6.90355e-05	C6	3.60511e-06
CALY	0.0110521	CPED1	0.000372327
CAND2	1.67882e-05	CFAP69	0.0164398
CAP2	7.64971e-05	C7	1.13835e-08
CAPN11	0.0099692	C8orf34	0.000567542
CAPN6	0.00983318	C8orf4	0.00715437
CARTPT	0.00264893	KIAA1456	2.31696e-05
CASQ1	1.87662e-05	SBSPON	7.97436e-06
CASQ2	2.92408e-06	C9orf139	0.0185997
CAV1	0.0092505	SAPCD2	0.000144708
CBX7	0.00296902	FAM205A	0.0207534
CCBE1	0.000160425	C9orf24	0.0185475
ACKR2	0.00135437	LINC00475	3.05623e-05
CCDC106	0.0047086	C9orf66	0.00791981
CCDC136	0.00928868	CA3	0.00261365
CFAP58	0.000840912	CA4	0.00305477
CCDC3	0.00880117	CA8	0.0191743
CEP112	0.00585242	CABP1	0.0245528
CCDC69	0.000142644	CABYR	0.0314964
CCDC80	6.76397e-05	CACHD1	0.000211251
CCDC85A	0.000270562	CACNA1C	0.000613901
CCDC8	0.000797822	CACNA1G	3.49306e-08
CCIN	2.02844e-05	CACNA2D1	0.000311911
CCL11	0.00107747	CACNB4	0.000478276
CCL13	0.00929347	CACNG1	0.0258864
CCL14	0.0028486	CACNG4	0.00935393
CCL18	0.00564563	CADM3	1.84265e-09
CCL19	4.65742e-05	CADPS	0.00710854
CCL21	0.000106518	CALML3	1.05592e-09
CCL23	0.00065274	CALN1	3.39196e-08
CCL2	0.000906808	CAMK2N1	0.0211693
CCNA1	0.00295593	CAPN11	1.28599e-06
CCNA2	0.0079118	CAPN13	0.0113539
CCNB2	0.00311265	CAPN6	0.00360216
CCR3	0.00491032	CAPN8	0.00265146
CCR7	0.00292703	CAPZA3	0.00988073
CD163	0.00831877	CASC5	0.0110817
CD180	0.00526507	CASP12	0.0162717
CD19	1.08776e-05	CASQ2	8.90132e-09
CD1C	0.0014898	CBLN1	0.000185894
CD1D	0.000105547	CBLN4	0.000111724
CD1E	0.00970448	CCDC136	0.0157967
CD22	0.000163704	CCDC148	0.0169498
CD248	0.00553197	CCDC150	0.000424435
CD300LB	0.00147524	CCDC158	0.000823319
CD300LG	0.000647586	CCDC36	4.82761e-05
CD33	0.00280135	CCDC3	9.96145e-05
CD36	0.00910768	EFCC1	0.00495461
CD37	0.00209364	CCDC68	0.000987761
CD52	0.00925215	CCDC69	0.0114516
CD72	0.0029862	CCDC74A	0.0186384
CD79A	0.000328876	CCDC80	3.66162e-05
CD79B	0.00155148	CCDC85A	0.0149912
CD83	0.00234246	CCDC8	2.05778e-07
CD84	0.0088431	CCKAR	6.40598e-08
CD93	0.00282168	CCL14	6.00366e-10
CD99L2	0.00663394	CCL16	0.00015251
CDC42BPG	0.0074659	CCL19	0.0150359
CDCA2	0.0048919	CCL20	0.015708
CDH10	0.00035953	CCL21	1.06072e-05
CDH11	0.00697504	CCL23	0.0074864
CDH19	3.53279e-06	CCNA1	0.028967
CDH23	0.000401885	CCNA2	9.52365e-05
CDH2	5.76713e-05	CCNB2	0.000473566
CDK14	0.000828883	CCNE1	0.00524097
CDK15	0.00229579	CCNJL	0.027756
CDK5R2	0.00831653	CCR10	1.58804e-05
CDKN2B-AS1	0.00688002	CD1C	0.0017923
CDKN2B	0.00845701	CD300LG	7.27313e-06
CDKN2C	0.00273612	CD36	0.000873118
CDO1	0.000184492	CD72	0.0180678
CEBPE	0.000648956	CDC14A	0.0084282
CECR7	0.00131347	CDC14C	0.0178153
CELF4	0.000378936	CDC20	0.000281638
CEP164	0.00463861	CDC25A	0.000107385
CERCAM	0.00215025	CDC25C	0.000889642
CES1	0.00143848	CDC42EP5	0.00031978
CES2	0.00771336	CDC45	0.00172901
CES5A	0.00986222	CDC6	0.0124458
CFHR1	0.00747563	CDCA2	0.00012434
CFH	0.00076253	CDCA3	1.26225e-05
CFL2	6.3126e-05	CDCA5	0.00122466
CFP	0.000758401	CDCA8	0.00014979
CHAD	0.00422824	CDH10	0.0203219
CHGA	1.75508e-05	CDH11	0.00111275
CHGB	0.00342483	CDH17	0.00499184
CHI3L2	0.000885246	CDH20	0.00100628
CHIC2	0.00532541	CDH22	4.56737e-06
CHL1	0.000396432	CDH23	1.08184e-10
CHODL	3.25158e-05	CDH8	0.0104375
CHRDL1	1.29111e-05	CDHR1	0.0149239
CHRDL2	9.43347e-07	CDK15	0.0006932
CHRD	0.00391381	CDK18	0.0126992
CHRM2	0.000229878	CDK1	0.000133396
CHRNA3	9.33583e-05	CDKN1C	0.000122853
CHST10	0.00017539	CDKN3	0.00243677
CHST8	0.00488872	CDO1	6.19435e-05
CHST9	0.00379724	CDT1	4.22401e-05
CHSY3	0.00154557	CEACAM19	0.00583532
CIB1	0.00298944	CEACAM6	0.0240099
CILP	7.85236e-06	CEBPD	0.000316919
CISD2	0.0026425	CENPA	2.56248e-05
CKMT2	0.00429455	CENPE	4.15648e-05
CLCN5	0.00244383	CENPF	0.00022493
CLCN6	0.00534163	CENPI	0.0100934
CLCN7	0.00536097	CENPM	0.00119755
CLC	4.81144e-05	CENPW	0.00133461
CLDN11	0.000729028	CEP55	3.7703e-05
CLDN15	0.00898582	CES1	3.67452e-06
CLDN17	0.00854859	CES1P1	0.00763487
CLDN5	0.0038925	CFD	0.00326909
CLDN8	0.000905824	CFI	1.20801e-06
CLEC11A	0.00997623	CFP	0.0311274
CLEC17A	0.00237874	CFTR	0.0123146
CLEC1A	0.0023069	CGB7	0.000338566
CLEC2L	0.00495913	CH25H	3.3895e-05
CLEC3B	0.00206447	CHADL	0.0311231
CLEC4D	0.0112503	CHAD	0.0172117
CLEC4E	0.00868584	CHGA	0.00711188
CLEC4F	0.00532187	CHL1	2.60431e-08
CLEC4G	0.000888142	CHN2	0.008156
CLEC4M	0.000584068	CHPT1	0.00839193
CLEC5A	0.0083926	CHRDL1	0.00053334
CLIC4	0.000693914	CHRD	0.000326084
CLIP3	1.87372e-05	CHRNA7	0.00120029
CLIP4	8.34309e-05	CHST3	0.00229849
CLU	0.00184948	CHSY3	9.56737e-05
CLVS2	0.0113063	CHTF18	0.00242479
CMA1	0.00316969	CIDEA	2.02652e-06
CMAHP	0.000495658	CIDEC	2.82795e-06
CMTM3	0.00860853	CILP2	0.00116717
CMTM5	0.00234858	CILP	0.00849901
CMYA5	9.57782e-05	CITED1	0.000287763
CNGA3	0.000938086	CKAP2L	0.00146327
CNGB1	0.000887833	CKMT1A	0.0211243
CNKSR2	0.00659467	CKMT2	1.56569e-06
CNN1	3.03064e-06	CKM	0.0122531
CNNM1	0.00995157	CLCA2	1.00277e-06
CNPY4	0.0040172	CLCA4	0.000386092
CNR1	1.26807e-06	CLCN1	0.0112623
CNR2	0.000207398	CLDN10	0.000324527
CNRIP1	0.00117644	CLDN11	3.84882e-12
CNTFR	4.03342e-05	CLDN19	3.97085e-08
CNTN1	0.000235478	CLDN20	0.0187884
CNTN2	0.000218588	CLDN5	8.32523e-09
CNTN3	0.00489483	CLEC10A	0.00518926
CNTN4	0.00077041	CLEC11A	0.00019847
CNTNAP1	8.63101e-05	CLEC2L	0.0173262
CNTNAP3	0.00359524	CLEC3B	0.00168222
COL10A1	0.00885781	CLEC4F	0.024967
COL11A1	0.00891748	CLEC4G	0.000680818
COL12A1	0.00568026	CLEC9A	0.00814732
COL14A1	7.87458e-05	CLIC6	8.35115e-06
COL15A1	0.0098289	CLRN3	0.00248225
COL18A1	0.00584886	CLSPN	0.0115373
COL19A1	2.50426e-05	CMA1	1.8106e-05
COL1A1	0.00159574	CMTM5	1.41687e-05
COL1A2	0.000810028	CMYA5	0.00161989
COL25A1	0.00165337	CNGA3	0.000307679
COL6A5	0.000200853	CNIH3	1.49266e-05
COL3A1	0.0010159	CNKSR2	0.00586936
COL5A1	0.0030521	CNN1	6.68728e-12
COL5A2	0.00225521	CNTN1	0.00038295
COL6A1	0.00564596	CNTN6	0.0160143
COL6A2	0.0016731	CNTNAP3	0.0152006
COL6A3	0.000491158	COL13A1	0.00919626
COL6A6	0.00544213	COL14A1	2.89713e-08
COL8A1	0.000483615	COL16A1	0.00146801
COL8A2	0.00166446	COL17A1	4.20251e-11
COL9A2	0.00327613	COL1A1	0.00441757
COLEC12	0.000343639	COL1A2	0.00143055
COMP	0.00061494	COL21A1	0.00761324
COPG1	1.48777e-05	COL23A1	2.06487e-07
COPZ2	0.00245657	COL25A1	0.0038465
CORO6	5.52889e-05	COL2A1	0.00483813
COX4I2	0.0110496	COL3A1	0.000526372
COX5A	0.0024135	COL4A5	0.00563516
COX5B	0.0108665	COL4A6	4.40623e-05
COX6A1	0.00548761	COL5A1	0.0116693
COX7A1	0.00284007	COL5A2	0.00262079
COX7A2	0.00782804	COL6A1	0.000393672
COX8A	0.00649072	COL6A2	0.000231555
CPA3	0.000157571	COL6A3	0.000549657
CPAMD8	0.00051417	COL6A6	0.00169606
CPEB1	5.39336e-08	COL7A1	1.51398e-06
CPE	0.000558195	COL8A1	0.00592504
CPLX2	0.00770989	COL8A2	0.000201639
CPM	0.000204533	COLEC12	0.0032965
CPNE8	0.00664296	COPZ2	0.0015352
CPOX	0.00788942	CORO2B	5.67311e-07
CPT1C	0.00216107	COX4I2	0.0179404
CPVL	0.00649412	COX6B2	0.0288261
CPXM1	0.0024844	COX7A1	5.1195e-06
CPXM2	5.97137e-05	CPA1	4.4452e-07
CPZ	0.00110852	CPA3	0.000790262
CR1	0.00107126	CPB1	0.0238704
CR2	0.00033964	CPB2	0.0133476
CRABP1	0.00121203	CPEB1	3.16093e-05
CRABP2	0.00217435	CPEB2	0.00188065
CREB5	0.0110805	CPE	0.000152141
CRISPLD1	0.00323861	CPXM1	8.34948e-05
CRISPLD2	0.00101351	CPXM2	0.0109673
CRLF1	1.21827e-06	CPZ	0.000195972
CRMP1	0.00451041	CRB2	4.36799e-05
CRTAC1	0.000262252	CREB5	0.00530296
CRTAP	2.72693e-06	CRHBP	0.000732353
CRYAB	8.0818e-05	CRHR2	0.000122657
CSDC2	6.70789e-05	CRISPLD1	0.0164909
CSF2RB	0.00191968	CRISPLD2	9.11045e-05
CSF3R	0.00710429	CRLF1	0.000105478
CSGALNACT2	0.00846349	CRP	1.36297e-05
CSMD2	0.00126743	CRTAC1	2.17993e-06
CSRP1	0.00113705	CRYAB	0.0235278
CT45A6	0.0074559	CRYBG3	0.00649154
CTBP1	0.0081589	CRYGN	0.00523449
CTF1	0.00342429	CRYM	0.0168844
CTGF	2.31694e-05	CSDC2	2.27241e-05
CTNNA2	0.00595372	CSMD1	0.00494611
CTNNA3	0.00112523	CSRNP3	4.25799e-06
CTNND2	6.07346e-05	CST2	0.00549537
CTNS	0.010265	CST9	0.00873994
CTRB1	0.00491967	CT62	0.025604
CTSF	0.0044372	CTGF	3.6067e-10
CTSG	3.21999e-05	CTSG	1.61771e-07
CTSK	0.000603397	CTSK	6.94267e-05
CTSZ	0.00172179	CTTNBP2	1.7896e-05
CXCL12	0.00367011	CX3CL1	0.00171101
CXCR5	0.00300625	CXCL10	0.0121495
ACKR3	0.00459009	CXCL12	0.00110052
CXorf36	0.00468378	CXCL14	0.000340969
CYBRD1	0.000169898	CXCL2	0.00279325
CYGB	0.00401659	CXCR2P1	0.00383547
CYLC2	0.000636816	ACKR3	0.00737633
CYP27C1	8.64917e-05	CYBRD1	0.000204126
CYP4X1	0.00479369	CYP11A1	0.000660782
CYP7B1	6.46919e-06	CYP19A1	0.000782073
CYP8B1	0.000887381	CYP1A1	0.00436203
CYR61	0.000916352	CYP1B1	0.00323061
CYS1	0.000347755	CYP26A1	0.00840076
CYSLTR1	0.00105675	CYP26C1	0.0133159
SPECC1L	0.00553366	CYP4A22	0.0101808
CYYR1	0.006903	CYP4F12	0.0309944
DAAM2	0.000341322	CYP4F22	0.00345464
DAB2	0.00761083	CYP4Z1	0.00966742
DACH2	9.93559e-05	CYR61	1.15271e-07
DACT3	9.95088e-06	CYS1	0.0013597
ACKR1	1.75997e-05	CYTL1	1.05612e-06
DCHS1	8.23833e-05	NSG1	1.36687e-07
ECI1	0.00269604	DAB1	0.00634772
DCK	0.000336935	DACH2	0.012379
DCLK1	1.10354e-05	DACT1	0.00331133
DCN	0.000699706	DACT2	2.56648e-07
DCX	0.000426793	DACT3	1.07448e-06
DDIT4L	0.0034241	DAPL1	0.00143461
DDR2	0.000101594	ACKR1	4.81348e-09
DDX5	0.00328342	BRINP1	0.00176602
DEF8	0.00894689	DBX2	6.63686e-05
DENND1C	0.0106457	DCDC2	0.000605862
DENND5A	0.000658311	DCHS2	0.0308529
DENND5B	0.00510096	DCLK1	0.00830396
DEPDC1	0.00737402	DCN	7.23489e-06
DES	3.10074e-05	DCT	0.00373165
DFNA5	0.00297445	DDIT4	0.0128849
DGCR5	0.00347117	DDR2	0.00126828
DGKI	0.00315186	DEFB132	0.00621626
DGKQ	0.00232555	DEFB1	0.000220889
DHH	0.00316912	DEPDC1B	0.00021182
DHRS11	0.00878667	DEPDC1	0.00147589
DIO2	0.0110638	DES	1.55698e-06
DIRAS1	0.000126534	DGKB	0.000412233
DIRAS2	0.00370854	DGKI	0.00193929
DIRC3	0.00031069	DHCR7	0.00794621
DIXDC1	0.00240775	HOGA1	0.0212933
DKFZp566F0947	0.00193462	DHH	3.87582e-06
PHF2P1	0.00254008	DIAPH3	0.00262406
DKK2	0.000338539	DIO1	0.0272527
DKK3	0.00530986	DIO2	0.00476042
DLC1	0.00139312	DIO3OS	0.000806597
DLG2	0.00022566	DIO3	5.63103e-07
DLG4	0.00971127	DIRAS2	0.00224359
DLGAP3	0.00434375	DIRAS3	0.000129077
DLGAP5	0.00819031	DKK2	0.000193787
DLX5	0.00801187	DKK3	1.47668e-07
DMD	0.00055518	DKK4	0.0165641
DMGDH	0.00308036	DLG2	0.000197465
DMRTA1	9.08495e-06	DLGAP2	0.000475243
DNAJB5	5.51647e-06	DLGAP5	0.00105206
DNAJC13	0.0108049	DLK1	8.12725e-05
DNAJC5	0.00145003	DLK2	0.000154972
DNASE1L2	0.00607429	DLL1	5.40796e-11
DNER	0.000974361	DLX1	5.61794e-05
DNM1	0.00660839	DLX2	8.59935e-07
DNM3	0.00183941	DMBT1	0.000473847
DOCK11	0.0107741	DMD	0.0048958
DOK3	0.00724859	DMGDH	4.64699e-05
DOK5	0.00393462	DMRT2	0.000194866
DOK6	0.00221015	DMRT3	0.0250671
DOLPP1	0.00138725	DMRTC1B	0.00451251
DPEP2	5.90327e-05	DNAH12	0.0130283
DPEP3	0.00992275	DNAH5	0.00991999
DPP10	0.00248932	DNAH9	0.000644377
DPP6	2.68858e-05	DNASE1L2	0.00600225
DPT	3.63461e-05	DNASE1L3	0.000105179
DPYSL3	0.00109274	DNMBP	0.0118261
DPYSL4	0.00521312	DNMT3B	0.0007178
DPYSL5	5.82053e-05	DOC2A	0.0220624
DPYS	0.00412258	DOC2B	0.00298403
DSCR8	0.00585699	DOK6	8.56528e-06
DSEL	3.99032e-05	DPEP1	0.00209149
DST	0.0103867	DPP4	0.000610895
DTNA	0.00305385	DPP6	0.000312035
DTX3	0.00700434	DPT	0.00347732
DUSP21	0.00024822	DPY19L2P4	0.0236256
DUSP22	0.00845372	DPY19L2	0.0146351
DUSP26	1.31696e-05	DPYSL4	0.0241702
DUSP3	0.000548248	DRD1	3.11191e-07
DUSP5	0.0046992	DRD2	0.00121723
DYNC1I1	2.82099e-05	DSC1	0.00239225
DZIP1	0.000208664	DSC3	0.0109485
EBF1	0.00262158	DSCAM	0.000664713
EBF4	0.00796822	DSCC1	0.00360185
ECM2	0.00798957	DSCR9	0.000118796
ECSCR	0.00713125	DSEL	5.77995e-06
EDF1	0.00852843	DSG1	0.00506373
EDIL3	0.00226596	DSG3	0.000120248
EDNRA	0.00743603	DSG4	0.00205199
CRACR2B	0.00342204	DST	1.17949e-05
EFEMP1	0.000219127	DTX1	0.00155146
EFEMP2	0.000947671	DUSP1	5.00962e-08
MICU3	7.5124e-05	DUSP26	0.00385416
EFHC1	0.00532136	DUSP4	0.0234901
EFHD1	0.00309624	DUSP5	0.0247018
EFS	0.000565996	DUSP6	0.000121775
EGR2	0.000709852	DYNC1I1	0.00111987
EGR3	0.00707401	PPP1R27	0.0110693
EHD2	0.000785567	E2F1	0.000947687
ELANE	0.000123719	E2F2	0.00156414
ELAVL2	0.00537601	E2F7	0.000681552
ELAVL3	0.000916532	E2F8	0.00172218
ELK3	0.000408839	EBF1	3.4964e-05
ELMO2	0.00719766	EBF2	0.000169227
ELN	0.000170249	EBF3	1.86756e-05
ELOVL4	0.000699999	ECM2	0.000747508
ELOVL5	0.0024578	EDA2R	1.65946e-05
ELOVL7	0.00883171	EDARADD	4.89706e-05
EMCN	0.000804619	EDAR	1.61106e-05
EMILIN1	0.000387402	EDDM3B	0.0296832
EMILIN3	0.00187515	EDIL3	0.0140372
EML1	0.000468118	EDN1	0.00745721
EMP1	0.00368958	EDN2	0.011376
EMP3	0.00138999	EDN3	1.36954e-05
ADGRE2	0.00185576	EDNRA	0.000339535
EMX2OS	0.010445	EDNRB	2.89745e-05
ENOX1	0.00515386	EFCAB1	0.000173239
ENPP6	1.93792e-05	EFCAB6	0.00107755
ENTPD1	0.000151372	EFEMP1	0.00200808
ENTPD3	0.00254327	MICU3	0.000480689
EPB41L3	0.000831358	EFNB3	0.000360031
EPDR1	0.00590517	EGFL7	0.0177311
EPHA3	0.00206002	EGFR	0.00526985
EPHA5	0.000966996	EGOT	0.021977
EPHA6	6.50145e-08	EGR1	2.38895e-07
EPHA7	0.0019926	EGR2	5.38011e-05
EPYC	0.00471207	EGR3	6.23558e-05
EREG	0.0060155	EIF4EBP1	7.29935e-05
ERG	0.00297896	ELFN2	0.00189368
ERLIN1	0.00495286	ELMOD1	0.00836825
ESR1	0.00839213	ELN	8.8589e-05
ETNK1	0.00471442	ELOVL5	0.0157592
ETS1	0.00815001	EMCN	6.24337e-07
EVC2	0.000947251	EME1	0.000349812
EVC	0.000585941	EMILIN1	5.57155e-05
EVI2B	0.00845489	EMILIN3	0.0136066
EVL	0.00298191	EMX1	0.00318506
EXOC2	0.00781153	EMX2OS	0.00152216
EXTL1	0.000131877	EMX2	0.00456046
EYA4	0.00446776	ENAM	0.021228
F13B	0.00934522	ENPP2	0.000147463
F2RL3	0.0108988	ENTPD3	0.00560724
F2R	0.00887819	EPB41L4A	0.00767151
F5	0.00394133	EPB42	0.0217352
FABP3	0.00108917	EPHA3	9.54248e-05
FABP4	2.43719e-05	EPHA4	0.00142907
FADS3	0.00485753	EPHA5	0.0138664
FADS6	0.00052146	EPHB1	0.00656803
FCMR	0.00462639	EPPK1	0.00276321
FAM103A1	0.00161023	EPR1	0.0160818
FAM107A	5.27993e-05	ERBB4	0.00770213
FAM110B	0.000307854	ERCC6L	0.000464935
FAM120C	0.0100301	EREG	0.00842429
FAM124B	0.00338233	ERN1	0.00743113
FAM126A	5.3377e-05	ERO1LB	0.00807181
FAM127C	0.000293852	ERVFRD-1	0.000209103
FAM129A	0.000116937	ESCO2	0.00841086
FAM129C	0.000221417	ESPL1	0.00047252
FAM133A	0.00168106	ESRRB	1.31501e-05
FAM135B	0.00591709	ETV1	2.24045e-05
FAM138E	0.0077564	EVC2	0.000976896
FAM13C	0.00348282	EXO1	0.000147875
FAM155A	0.000678485	EYA2	0.00753208
FAM155B	0.00231993	F10	1.27525e-05
EMC9	0.00877413	F13A1	0.00114932
FAM159A	0.000760523	F2RL2	1.19076e-05
FAM174B	0.00163606	F2RL3	0.00422491
FAM180A	1.77676e-05	F2R	4.70379e-05
TVP23A	0.00995022	F3	1.16506e-05
FAM196B	0.000760107	FABP4	1.02198e-05
FAM198A	7.85359e-05	FAIM2	0.0116906
FAM198B	0.00371207	FAM107A	1.49392e-05
FAM19A4	0.00424782	FAM111B	0.0011294
FAM19A5	0.00945777	FAM124B	0.00039905
FAM200B	0.00763111	FAM126A	0.00388433
FAM20A	0.00116125	FAM131B	0.00893532
FAM26E	0.000989568	FAM133A	0.000973215
PIEZO2	0.00124652	FAM13C	0.000147919
FAM43B	7.58706e-05	FAM149A	0.0303424
FAM49A	0.00379357	FAM161B	0.00092165
FAM57A	0.00965472	FAM162B	0.000875934
BRINP3	0.00198991	ZC2HC1A	0.0172921
FAM65A	0.00158736	FAM169A	0.00246455
TMEM255A	0.00344873	EVA1B	0.00322935
TMEM255B	0.00116995	FAM180A	0.000258076
FAM83B	0.00309892	FAM180B	0.000424098
FAM96A	0.0028846	FAM181A	0.00548466
FAP	0.00169075	FAM181B	0.0130829
FAT4	0.00358234	FAM189A2	1.07633e-05
FBLN1	2.17044e-05	FAM196A	0.00817562
FBLN2	0.000791926	FAM196B	9.48436e-06
FBLN5	1.60685e-05	FAM19A1	0.00231161
FBN1	0.00023177	FAM19A5	0.0261843
FBXL22	0.0025668	TMEM236	0.007695
FBXL2	0.00237634	FAM26E	0.000466465
FBXL7	0.000593114	PIEZO2	0.000974369
FBXO10	0.00439798	FAM43B	0.0267243
FBXO17	0.000251489	SUPT20HL1	0.00283231
FBXO27	0.000655216	SUPT20HL2	0.00214098
FBXO2	0.004835	MTFR2	5.85886e-05
FBXO30	0.0075749	NXPE4	0.00636195
FBXO32	0.00992618	GAREM	0.00952442
FBXO44	0.000616588	FAM63B	0.00518903
FBXW12	0.00451225	FAM64A	0.000141748
FCER1A	0.00638293	FAM65C	0.0222958
FCER2	0.000148023	FAM66A	0.00554342
FCHSD1	0.00751365	FAM69C	1.06065e-05
FCN1	0.00146427	TMEM255A	0.000225982
FCRL1	0.000104996	FAM72A	0.000272932
FCRL2	0.00210301	FAM72B	0.000112153
FCRL3	0.00104242	FAM72D	0.00342184
FCRL4	0.0085437	ULK4P2	0.0194353
FCRL5	0.0063199	ULK4P3	0.00342054
FCRLA	9.54417e-06	FAM81B	0.0238785
FERMT2	4.00839e-05	FAM83D	0.002321
FER	0.0113251	FANCA	0.000399572
FEV	0.00182709	FAP	0.00555738
FEZ1	0.000556671	FASLG	0.0282846
FGD4	9.0661e-05	FASN	0.0273468
FGD5	0.00772443	FAT1	0.0110643
FGF10	6.23452e-05	FAT2	1.99257e-05
FGF1	0.00233831	FAT3	0.00014485
FGF2	0.000119109	FAT4	9.07054e-07
FGF5	6.89836e-05	FBLL1	0.0015734
FGF7	1.00413e-05	FBLN1	0.000641032
FGR	0.00100318	FBLN2	0.00343073
FHL1	7.93037e-07	FBLN5	0.0182231
FHL3	7.51301e-05	FBLN7	0.000191771
FHL5	0.00164081	FBN1	0.00228837
FHOD3	0.00701251	FBXO32	0.00262802
FIBIN	0.00117762	FBXO43	0.00118542
FIGF	8.50373e-05	FBXW10	0.00177339
FIGN	0.000182024	FCER1A	7.07626e-06
FILIP1L	6.34292e-05	FCGR1A	0.0043444
FILIP1	0.00152986	FCGR1B	0.00295533
FIP1L1	0.000295565	FCGR1C	0.00127414
FKBP2	0.00505189	FCN2	0.00594306
FKBP7	0.00767268	FGF10	0.00288564
FLG	0.000293639	FGF14	0.00201533
FLI1	0.0035597	FGF18	1.7604e-06
FLJ16779	0.00734145	FGF19	0.000954664
CASC15	0.00888717	FGF1	2.06491e-08
FLJ33360	0.00768902	FGF2	0.000147553
CCDC71L	0.00410952	FGF5	0.0175677
NR2F1-AS1	0.00548182	FGF7	0.000147671
BAIAP2-AS1	0.00250605	FGFBP1	0.0200594
FLNA	0.00011485	FHL1	1.33891e-05
FLNC	1.76815e-05	FHL2	6.67349e-06
FLRT2	0.000105425	FHL5	1.31946e-07
FMN2	5.26741e-07	FHOD3	0.00169861
FMNL3	9.27494e-05	FIBIN	0.000185925
FMO1	0.0018034	FIGF	5.32585e-05
FMO4	0.00966267	FLG	0.0114481
FN1	0.00332147	FLJ16779	4.3893e-05
FNBP1	4.35996e-05	FLJ42393	0.00922315
FNDC1	0.000801761	NR2F1-AS1	0.000112572
FNDC4	0.000708491	LINC00982	4.52413e-05
FOSB	0.00544351	LINC01002	0.00665452
FOXD3	0.000249686	KRT8P41	0.0164203
FOXP2	8.69255e-05	FLNC	1.55251e-07
FPR1	0.00354975	FLRT2	3.60749e-06
FPR3	0.00691185	FLRT3	0.0280695
FRMD6	0.000266565	FLT3	0.00098864
FSTL1	0.000457275	FMN2	2.7063e-05
FSTL3	0.000212781	FMO2	0.000165565
FST	0.010707	FMOD	0.00274664
FTMT	0.000551708	FN1	0.0108265
CMTR2	0.00654181	FNDC4	0.000994476
CMTR1	0.00291632	FOLR1	0.0275671
FUNDC2P2	0.00437829	FOSB	2.19257e-06
FXYD1	1.21682e-06	FOSL1	0.00631355
FXYD6	0.000209511	FOS	6.72705e-05
FXYD7	2.6688e-05	FOXC1	0.0160357
FZD1	0.00498517	FOXC2	2.26849e-05
FZD7	0.0093396	FOXD1	0.0146838
GABRB3	0.00121017	FOXE1	0.00803835
GABRE	0.00798901	FOXF1	2.39177e-05
GABRG2	0.000331388	FOXI2	0.00489829
GAD1	0.00258507	FOXI3	0.0221016
GAGE10	0.00022646	FOXL2	0.0218718
GAK	0.00116619	FOXM1	2.12701e-05
GALNS	0.00314009	FOXP2	0.00201864
GALNT3	0.00759167	FOXP3	0.0157873
GALNT7	0.0105089	FREM1	4.61035e-05
GALNT16	0.000150636	FRMD5	0.0141013
GALNT15	0.000303408	FRMD7	0.00223647
GAMT	0.00497073	FRMPD4	0.0201422
GAP43	8.07244e-07	FRZB	5.55157e-05
GAPT	2.35146e-05	FSTL3	0.000251585
GAS1	0.00605636	FST	0.00012338
GAS7	7.47083e-06	FXYD1	9.24836e-10
GATA1	0.00056492	FZD10	0.00312349
GBGT1	0.002738	G0S2	0.00557126
GCNT2	0.000468135	GABRA2	0.00117892
GDF10	0.000365547	GABRB3	0.00214988
GDF5	0.000164732	GABRG1	0.00791095
GDF6	3.00298e-05	GABRP	0.0239219
GDF7	0.00843759	GABRR1	0.0185555
GDPD2	0.00789372	GADD45G	0.0275829
ARHGEF25	0.000160185	GAL3ST1	0.0149471
GEM	7.41914e-05	GALNT10	0.0110678
GFAP	0.00729627	GALNT5	0.0104775
GFPT2	0.000117416	GALNT9	0.000571341
GFRA1	0.000663067	GALNT16	0.000495211
GFRA2	0.00555031	GALNT15	8.0255e-07
GFRA3	0.00113252	GAP43	0.000600325
GGN	0.00489204	GAS1	0.00120948
GGT5	0.00448386	GAS2L3	0.0113436
GIMAP8	0.00721818	GAS2	0.0151303
GJA1	0.0076043	GAS7	2.42011e-05
GJA5	0.00374051	GATA1	0.00653618
GKN1	0.00982553	GATA5	0.000312262
GKN2	0.00890084	GCK	0.000827979
GLI1	0.00339751	GCNT4	9.6586e-05
GLI2	0.00329108	GCOM1	0.0197022
GLI3	2.2267e-05	GDF10	1.44867e-05
GLIPR1	0.000280591	GDF15	0.00901635
GLIPR2	0.00798823	GDF1	0.0194897
GLIS2	0.00806024	GDF3	0.0272108
GLIS3	0.00557676	GDF6	1.64205e-05
GLRB	0.000509551	GEM	3.96793e-09
GLT8D2	0.000947833	GFAP	9.80967e-08
GNA12	0.00167001	GFRA1	0.0205945
GNA13	0.00192005	GFRA2	1.33148e-05
GNAL	4.38622e-05	GGN	0.0140381
GNAO1	3.72207e-06	GHR	0.000165435
GNAZ	0.00543875	GINS1	0.0013922
GNB4	0.000778757	GINS4	2.05483e-05
GNG11	0.00968548	GIPC2	1.23941e-06
GNG2	0.010941	GJA1	0.0047195
GNG4	0.00907141	GJA3	0.0304401
GOLGA8G	0.000347799	GJB4	0.0160853
GP5	0.00953228	GLB1L3	4.19626e-06
GPBAR1	0.00770447	GLI1	7.11922e-07
GPC6	0.00016888	GLI2	0.000832468
GPM6A	1.17047e-05	GLI3	0.0164401
GPM6B	0.00307289	GLIPR1L2	0.0027696
GPNMB	0.00199244	GLIS1	0.000249433
ADGRA2	0.00145163	GLIS3	0.00142062
GPR132	0.00184972	GLP1R	0.000817637
ADGRD1	0.00676062	GLRA3	0.00135768
GPR162	0.000591857	GLRA4	0.000341454
GPR176	0.00176114	GLT1D1	0.0111415
GPR17	2.71458e-05	COLGALT2	0.00729044
GPR182	9.55748e-05	GLT8D2	4.78676e-05
GPR183	0.0044215	GLYATL2	0.0288988
GPR1	0.00165801	GLYAT	5.19972e-05
GPR52	0.0103298	GNA14	0.00439913
GPR68	0.0107214	GNAL	1.00887e-06
GPR88	0.00199749	GNB3	0.025562
ADGRG3	0.000837452	GNG7	0.00604757
GPRASP1	3.87112e-06	GOLGA7B	0.0169982
GPSM1	0.00521772	GOLGA8CP	0.0200952
GRASP	0.00236496	GP2	0.000802297
GREB1L	0.00738397	GPC3	2.94866e-07
GREM1	5.18029e-06	GPC4	0.0197253
GREM2	2.12338e-05	GPD1	2.76443e-05
GRIA1	0.0104474	GPER1	0.0108904
GRIA2	9.08226e-05	GPIHBP1	5.87476e-06
GRIA4	0.00719884	GPLD1	0.0117885
GRIK1	0.0109488	GPM6A	0.00375846
GRIK3	0.000997513	HCAR2	0.000865361
GRIK5	3.05355e-05	HCAR3	4.79695e-05
GRIN2A	0.0033794	ADGRF1	0.00421777
GRM6	0.0105188	GPR12	0.0158506
GSTM3	0.00433029	ADGRD1	5.76582e-06
GSTM5	1.72947e-05	GPR142	0.015967
GSTTP1	0.00236762	ADGRD2	0.000997844
GTSE1	0.00991099	GPR158	0.0183446
GUCA2B	0.00603262	GPR162	0.00324333
GUCY1A3	0.000403166	GPR17	0.000735287
GUCY1B3	0.00100953	GPR182	0.00124518
GUCY2F	0.000488096	GPR19	0.00199673
GYPC	0.000774815	GPR20	0.00209882
H2AFX	0.00254148	GPR27	0.0144695
HABP4	0.00439372	PTGDR2	0.00826796
HAND1	0.000584281	GPR62	0.0292855
HAND2	1.98179e-06	HCAR1	0.0183715
HAP1	0.00498893	GPR82	0.0191944
HAPLN4	0.00119917	GPR84	0.0303407
HAS1	0.000262476	GPR87	6.26479e-06
HAUS4	0.00168831	GPR88	7.64008e-05
HBM	0.00164458	GPR89C	0.0100535
HDAC9	0.000159569	ADGRV1	0.00785791
HDC	0.000287673	GPRASP1	9.86993e-06
HECW1	0.000346471	GPRIN1	0.0148909
HEG1	0.00148786	GPX2	1.44324e-05
HEMGN	0.00510055	GPX3	0.000821422
HEPACAM	0.00250156	GRASP	1.43306e-07
HEPN1	2.19449e-05	GREM1	0.000252684
HERC2P4	0.000622174	GREM2	8.95437e-08
HERC5	0.00187725	GRIA1	0.0122514
HES1	0.00392018	GRIA4	2.10167e-08
HES5	0.00224096	GRID1	3.33229e-06
HEYL	0.00356837	GRIK1	3.5064e-06
HGF	0.00368751	GRIK5	2.47578e-05
HHIPL1	0.000748187	GRIN2A	1.97625e-07
HHIP	0.00381647	GRM7	3.86686e-07
HIC1	0.00462028	GRPR	0.00632295
HIGD2A	0.0101705	GRP	9.39717e-05
HIST1H2AM	0.00992807	FAM110D	4.12915e-06
HIST2H2AC	0.010676	GSC	0.0221466
HIST3H2A	0.00597446	GSDMB	0.0144196
HJURP	0.00737808	GSG2	0.000335904
HLA-DOB	0.0023058	GSTM5	1.08477e-05
HLF	0.0012183	GTSE1	6.40848e-05
HLX	0.00643069	GTSF1	0.0305885
HMCN1	0.000139276	GUCY1A2	0.00187193
HMGB2	0.00539743	GULP1	0.00481918
HMGCLL1	0.00477726	GXYLT2	0.00133636
HMP19	4.195e-08	GYG2	0.00963987
HOOK3	0.00118384	GYPE	0.0110879
HOPX	0.00450719	H19	0.00495062
HPCAL1	0.00274725	HABP2	0.00564141
HPCAL4	0.010331	HAND2	9.45108e-05
HPGDS	0.00723347	HAO2	0.00342314
HRH2	0.00139122	HAP1	2.41513e-07
RBFOX3	0.000773741	HAPLN4	0.000564134
HRNR	0.00640102	HAS1	0.000969765
HS3ST2	0.00294364	HAS2-AS1	0.0180955
HS3ST3A1	0.00762349	HAS2	4.31282e-05
HS6ST3	0.000291361	HAS3	3.94948e-06
HSD17B6	1.44151e-05	HDC	0.00176361
HSD3B2	0.00487841	HEPACAM2	0.008466
HSP90B1	0.0112088	HEPACAM	2.58665e-06
HSPA12A	0.00411076	HEPN1	4.0402e-06
HSPA12B	0.00139512	HES2	0.0175579
HSPB2	0.00113559	HGD	0.0255121
HSPB3	0.00742144	HGF	0.0110331
HSPB6	2.27705e-07	HHIPL1	0.0106564
HSPB7	0.000121694	HHIP	0.00132017
HSPB8	1.81485e-05	HIC1	0.000102339
HTR2A	2.81119e-05	HIF3A	0.000559563
HTR2B	9.89727e-05	HIGD1B	0.00299265
HTR3D	2.16449e-05	HILS1	0.0018358
HTR7	0.0100307	HIST1H2BH	0.00975644
HTRA3	0.0101733	HIST1H4E	0.000929461
ID4	0.00483471	HIST1H4I	0.00787736
IDS	0.00211225	HJURP	6.14657e-06
IER3IP1	0.00823757	HLF	5.03134e-09
IFNA17	0.000428743	HMCN1	0.000498563
IGF1	7.422e-05	HMGA2	0.00190373
IGF2BP1	0.00383834	HMGCS2	0.00752239
IGF2R	0.0105189	HMMR	6.31106e-05
IGF2	0.00184572	HMX1	0.0162393
IGFBP5	0.000291377	HOPX	0.00621427
IGFBP6	0.00579052	HOXA10	0.00134215
IGFBP7	0.00439981	HOXA2	4.52095e-07
IGFL1	0.000603577	HOXA3	6.39704e-05
IGFL4	0.0109365	HOXA4	8.90207e-05
IGFN1	0.00688652	HOXA5	1.06958e-07
IGSF11	0.00667296	HOXA6	6.94572e-06
IGSF1	0.00476756	HOXA7	3.44127e-08
IL1R1	8.92235e-05	HOXA9	3.73232e-05
IL1RL1	0.0027228	HOXB4	0.00255839
IL5RA	0.00878248	HOXB5	0.0214696
IL6R	0.000647312	HOXB6	0.0258405
INA	0.000654638	HOXB7	0.0179347
INHBA	0.00261044	HOXB8	0.000884698
INMT	0.000712791	HOXB9	0.0228868
INPP4A	0.000489093	HOXD10	0.00178544
IQSEC3	0.00997446	HOXD11	0.0074879
IRF2	0.00629598	HOXD1	0.024995
ISL2	0.00997391	HOXD3	9.90261e-05
ISLR2	9.95346e-05	HOXD4	0.00038056
ISLR	0.000561096	HOXD8	0.000204961
ISM1	0.000628727	HPCAL4	0.0106317
ITGA11	0.000354861	HPDL	0.00856909
ITGA5	0.00113621	HPGD	0.00109628
ITGA7	4.74808e-05	HPSE2	0.000636652
ITGA9	0.00305427	HPSE	0.0173648
ITGAM	0.00504291	HPX	0.0118424
ITGAX	0.0070154	HP	1.23523e-05
ITGB1BP2	0.0112462	HRASLS5	0.00599663
ITGB3	0.00128112	HRASLS	0.0314314
ITGBL1	0.0082801	HRCT1	0.0180022
ITIH1	0.00135434	HRC	0.000715002
ITIH3	0.00201423	HRNR	0.00177581
ITIH5	0.00601576	HS3ST2	0.0267036
ITPKB	0.00320084	HS3ST3A1	0.0293405
ITPR1	0.00104846	HS3ST4	2.60706e-05
ITSN1	0.00863248	HSD17B13	0.0125599
JAM2	4.25464e-05	HSD17B2	0.0290825
JAM3	0.000108826	HSF4	0.0263984
JAZF1	0.000498506	HSPA12B	2.12532e-06
JPH2	0.000119501	HSPA2	0.000723639
JPH3	0.00459879	HSPA6	0.00124453
JPH4	0.000343801	HSPB2	3.38671e-06
ANOS1	0.00016347	HSPB6	8.04842e-09
KANK2	0.000246566	HSPB7	3.67145e-07
KANK3	0.00275808	HTR1F	0.00119024
KATNAL1	0.00344095	HTR2A	4.12245e-11
KAZN	0.00480759	HTR2B	0.00719477
KCNA1	4.04347e-06	HTR3A	0.0144219
KCNA5	0.00707528	HTR7	0.000293865
KCNAB1	0.00965618	HTRA1	0.000132027
KCNB1	2.37439e-05	HYAL1	1.21029e-05
KCND1	0.0109609	ICAM5	0.00458819
KCND2	0.0054092	ID1	0.0215547
KCNE1	0.00114968	ID2B	0.0105044
KCNE4	0.000493134	ID4	7.82877e-05
KCNG1	8.32143e-05	IFNE	2.55426e-06
KCNG4	9.27339e-05	IFNG	0.0268247
KCNH4	0.00641461	IGDCC3	9.21315e-05
KCNJ15	0.0038987	IGDCC4	1.10761e-05
KCNJ16	0.00174587	IGF1R	0.0278285
KCNJ1	0.00909445	IGF1	1.58141e-06
KCNK1	0.00383165	IGF2-AS	2.53404e-06
KCNK2	0.00201098	IGF2	1.95835e-06
KCNK3	1.54056e-05	IGFBP4	4.04741e-05
KCNK4	0.00895675	IGFBP5	0.0244132
KCNMA1	0.000892466	IGFBP6	9.10913e-09
KCNMB1	6.83092e-05	IGFL1	0.00108542
KCNN3	0.00553963	IGFN1	8.27931e-07
KCNQ5	0.000997078	JCHAIN	0.0156316
KCNS2	0.000373042	IGSF10	5.88989e-06
KCNT2	2.06499e-05	IGSF1	0.00221494
KCTD10	0.00165134	IL13RA2	0.000242653
KCTD20	0.00707305	IL17B	2.77892e-11
KCTD7	0.000450233	IL17D	0.0199697
KDELR1	0.0109237	IL17RD	0.00574714
KEL	0.0105125	IL1R1	0.000441087
KERA	0.000194864	IL1RL1	0.000759584
KHDRBS2	0.00389863	IL33	1.67178e-06
DANCR	0.00952638	IL6ST	0.000670948
KIAA0125	0.00115924	IL6	0.000542547
TTI1	0.00490787	ILDR2	0.0122654
AP5Z1	0.00994479	INHBA	0.0074708
CTIF	0.00356664	INHBB	0.0301019
TP73-AS1	0.000226419	INMT	3.4468e-08
TESPA1	0.000881654	INPP4B	0.00539056
KIAA1045	0.00325031	INS-IGF2	0.0135561
UNC79	0.000398368	IQCA1	2.35324e-05
KIAA1614	1.71133e-05	IQCH	0.00447118
KIAA1644	2.85407e-06	IQGAP3	0.00113875
KIAA1755	0.00296535	IQSEC3	8.18526e-05
KIAA2022	1.2368e-05	IQUB	0.000676714
KIF11	0.0104051	IRAK3	0.00932599
KIF18A	0.00333701	IRGM	0.0167119
KIF1A	0.000816544	IRS1	0.00272646
KIF20A	0.0018014	IRX1	7.55501e-05
KIF22	0.0111668	IRX4	1.75368e-06
KIF2C	0.00592287	ISLR2	4.05106e-06
KIF3C	0.00794047	ISM1	3.09012e-07
KIF5A	3.07568e-06	ISM2	0.000210682
KIF5C	0.00475354	ITGA10	2.07105e-06
KIF7	0.00699152	ITGA2	0.000604002
KIRREL	0.000958132	ITGA6	0.0078699
KLF17	0.000162734	ITGA7	1.33648e-05
KLF2	0.0063025	ITGA8	2.84749e-05
KLF7	0.00127724	ITGA9	9.41373e-06
KLF8	0.00622783	ITGB3	2.74413e-05
KLHDC8B	0.00155629	ITGB4	0.0185894
KLHL34	0.000912231	ITGB6	0.0112418
KLHL38	1.39798e-05	ITGBL1	0.00276755
KLHL4	0.00113609	ITIH3	1.44487e-06
KLHL5	0.00480936	ITIH5	1.93675e-08
KLHL6	0.00632517	ITM2A	4.60738e-05
KLHL7	0.00320443	ITPR1	0.00100327
KLRG1	1.95327e-05	JAKMIP1	0.00216719
KRT222	0.000358438	JAM2	4.94837e-07
KRT23	0.00976036	JPH2	3.98579e-08
KRT24	0.00205091	JUNB	0.000985803
KRT37	0.000758933	JUN	1.33201e-05
KRT83	0.00770291	KANK3	3.13217e-05
KRTAP10-12	0.00157828	KBTBD11	0.00660937
KRTAP2-1	0.00800843	KCNA1	4.24193e-06
KRTAP4-5	0.000994062	KCNA5	1.26717e-06
L1CAM	0.00114087	KCNA6	2.88575e-07
LAMA2	0.000797946	KCNA7	0.00147062
LAMA4	0.00147049	KCNB1	0.000406105
LAPTM4B	0.00426348	KCND3	0.00960675
LARP1B	0.00945063	KCNE1	1.84637e-09
CERS1	0.00733189	KCNE4	0.00842681
CERS4	0.001051	KCNF1	0.00448467
LATS2	0.0016782	KCNH3	0.0267937
LAYN	0.000938804	KCNIP1	0.00725726
LBH	0.000720974	KCNIP2	0.000286117
LBX1	0.00209121	KCNJ12	1.13235e-06
LCE6A	0.000141794	KCNJ15	0.00276626
LCN10	8.1174e-06	KCNJ16	1.00323e-05
LCN2	0.0021533	KCNK17	8.71767e-06
LCN6	0.00418739	KCNK3	0.00549931
LCNL1	0.002336	KCNK4	0.0116699
LDB2	0.00728232	KCNK7	0.0194586
LDB3	1.48617e-05	KCNMB1	4.81785e-05
LDOC1	0.000210241	KCNMB2	0.000473928
LEFTY2	0.0004623	KCNS2	0.000145677
LEP	0.00792658	KCNT1	0.00242369
LGALS12	6.41555e-05	KCNT2	0.0120912
LGALS2	0.0108422	KCTD16	1.73014e-05
LGI1	1.15991e-05	KCTD4	0.0119504
LGI2	0.00232953	KERA	1.07895e-05
LGI4	3.25037e-05	KHDRBS2	0.00978894
LHFPL4	0.000178183	KIAA0087	0.000903065
LHFP	0.00265509	KIAA0101	0.0261245
LHX6	0.000445803	KIAA0408	0.000532101
LHX8	0.00243538	KIAA1045	0.00401957
LIFR	1.08269e-05	KIAA1210	0.000687769
LIMK1	0.00315816	NWD2	0.00170427
LIMS2	1.58957e-06	KIAA1524	0.00559131
LIMS3	0.00956988	KIAA1644	1.85887e-05
LIN54	0.00885609	KIAA1683	0.00020025
LIN7C	0.00745053	KIF13B	0.00654288
LIX1L	0.00587134	KIF14	0.000428441
LIX1	0.00782812	KIF15	5.16152e-05
LMAN2	0.00152839	KIF17	0.0304325
LMCD1	0.0093727	KIF18A	0.00108923
LMO3	1.00172e-05	KIF18B	5.92456e-05
LMOD1	8.50569e-07	KIF20A	7.32708e-05
LNX1	0.00203044	KIF26A	9.18511e-07
LOC100126784	0.00214027	KIF26B	0.000732768
RAMP2-AS1	0.000109355	KIF2C	0.000823575
ZFHX4-AS1	0.00398366	KIF4A	0.000514689
PCED1B-AS1	0.00290994	KIF4B	0.0140559
BRE-AS1	0.00952494	KIF5A	0.00767522
LINC00284	0.0111271	KIF7	0.0102984
ZNF300P1	0.000468288	KIFC1	2.4072e-05
LINC00924	0.0103226	KIFC2	0.0121228
CHIAP2	0.000547841	KIRREL	1.42799e-05
LINC00654	0.00534116	KIT	0.0106008
TISP43	0.00139071	KLB	0.0169889
LINC00689	0.000613891	KLF15	0.0047166
LINC01018	0.00192266	KLF1	0.00549571
LOC283731	0.00248746	KLF2	5.61377e-06
LOC283856	0.000401608	KLF4	1.55017e-06
TMEM235	0.00595253	KLHDC1	0.0235695
LOC285696	0.000514222	KLHDC7A	0.000240533
LINC01140	0.000383361	KLHL13	0.00579379
LINC00883	0.0022866	KLHL14	1.78235e-05
MIR100HG	5.46179e-05	KLHL29	9.50103e-06
LINC00909	0.000699193	KLHL30	0.0129563
MBNL1-AS1	0.000281146	KLHL33	0.00946167
LOC401463	0.000542612	KLHL4	0.0013642
LOC440040	0.000408864	KLK10	0.000997385
LOC440461	0.00400043	KLK11	0.00173133
LOC441454	0.0044368	KLK13	0.00705165
LOC441666	0.00169132	KLK1	0.000684205
ANKRD65	0.00458525	KLK2	0.00216132
LOC493754	0.0107218	KLK3	3.33465e-05
PGM5-AS1	0.000421031	KLK4	0.00786099
BRDTP1	0.00241611	KLK5	5.12742e-07
UG0898H09	0.00271483	KLK6	0.000228617
SMIM10	0.00191993	KLK7	9.788e-06
LINC00669	0.00221772	KLK8	0.00012806
LOC650293	0.000593139	KLKP1	0.00906647
MIR143HG	1.01134e-05	KL	2.2958e-05
LOC728392	0.000606375	KRT14	4.6098e-07
OIP5-AS1	0.00457383	KRT15	0.0283591
SEC14L1P1	0.0037472	KRT16	0.0278033
MYT1L-AS1	0.00106525	KRT17	2.34463e-06
LINC00917	0.000746237	KRT1	0.00137891
BMS1P20	0.0112484	KRT24	0.000261221
LONRF2	4.22379e-07	KRT32	0.0251235
LOXL3	0.000110768	KRT5	4.35977e-05
LOXL4	0.00327327	KRT6A	0.00644278
LOX	0.000942368	KRT6B	0.00243768
LPAR4	0.00439292	KRT6C	0.00523089
ADGRL2	0.000396735	KRT75	0.00327383
LPPR4	0.0004962	KRT77	0.00515688
LRCH2	1.11873e-05	KRT81	0.00202948
LRFN5	1.2219e-05	KRT9	0.0201444
LRP1	0.00136096	KRTAP3-1	0.000664482
LRPAP1	0.00676351	KRTCAP3	0.000811315
LRRC15	0.00777737	KY	0.00409604
LRRC17	0.00223934	LAG3	0.0193265
LRRC32	0.00274189	LAMA1	4.81107e-05
LRRC3B	0.00189995	LAMA2	2.50416e-07
LRRC4C	2.61358e-05	LAMA3	0.000478364
LRRC55	0.00759717	LAMB3	1.75909e-06
LRRC70	0.00359965	LAMC3	0.000624741
LRRC7	0.00158617	LANCL3	0.0194294
LRRK2	0.000671419	CERS1	0.0199877
LRRN2	0.000124016	CERS3	0.00168539
LRRN4CL	0.000570652	SKOR1	0.000311567
LRRTM4	0.0016635	LCN10	0.00040903
LSAMP	0.000396375	LCN6	7.24329e-08
LTBP1	0.00231428	LDB3	2.48449e-06
LTBP2	0.000994981	LDHAL6B	0.0108531
LTC4S	0.00134101	LEFTY2	2.41859e-05
LTF	0.00283258	P3H2	0.00564269
LUM	0.00046325	LEPR	6.88954e-07
LUZP2	0.00770676	LEP	2.85645e-05
LY6G5B	0.00976344	LGALS12	0.00310363
LY86	0.00619333	LGALS7B	0.0263829
LY9	0.00419295	LGALS7	0.0278478
LYNX1	3.66568e-06	LGI4	1.15917e-05
LYPD6	0.00521497	LGR6	2.56116e-06
LYVE1	0.000451322	LHX6	0.0152417
LZTS1	0.0110717	LIFR	3.72152e-05
MAB21L1	8.53432e-05	LIF	4.81012e-06
MAB21L2	7.99256e-05	LIMS3	3.41945e-05
MADCAM1	0.00207914	LIN7A	0.0295874
MAEA	0.00118559	LINGO1	0.0221815
MAFB	0.0061045	LINGO2	0.000125949
MAGEB18	5.15227e-05	LIPE	0.00067356
MAGEC3	0.00039881	LMOD1	1.4152e-08
MAGED4B	0.00449816	LMX1A	0.00019075
MAGED4	0.00801546	LNPEP	0.0282466
MAGEE2	0.00311447	LOC100126784	3.14276e-06
MAGEH1	0.000597754	MAPT-AS1	0.0149403
MAGEL2	0.000523085	MAPT-IT1	0.0131603
MAGI2	0.0105684	CCDC166	0.0252286
MAMDC2	6.3887e-07	LOC100130872	0.0137236
MAN1C1	0.00455033	LINC01001	0.0183314
MAOB	0.0104053	LOC100133985	0.0268626
MAP1A	0.000347762	HECTD2-AS1	0.00511714
MAP1B	0.000258934	ZFHX4-AS1	0.000109876
MAP1LC3C	0.00120828	LOC100240726	0.00145728
MAP2	0.00358572	BRE-AS1	0.0114824
MAP3K12	0.00487757	ZNF300P1	2.05534e-06
MAP3K3	0.000992583	LINC00924	0.000402833
MAP6	0.000169261	LOC153910	0.0145845
MAP9	0.000222317	LINC00889	0.0202772
MAPK10	0.000801234	TRHDE-AS1	0.000273156
MAPKBP1	0.00118039	LINC00926	0.00533058
MAPT	0.000390699	LOC283731	0.000279225
MARCH2	0.000759217056234850	LINC00908	0.0300583
MARCKS	0.00838132	LINC01091	3.49318e-05
MASP1	1.69754e-05	LOC285696	0.00895069
MCC	0.0001752	LOC286367	0.0282219
MCTP1	5.9321e-05	LINC01140	0.018959
MCTP2	0.000681173	LINC00965	0.00185936
MDGA1	0.00216045	LOC388692	0.013634
MED12L	0.000266851	LOC389033	6.1049e-05
MED18	0.00158006	PTGES2-AS1	0.00442112
MEF2C	0.000347391	MIR100HG	3.54461e-06
MEF2D	0.0091598	LRRD1	0.0107273
MEG3	0.0010748	LOC440173	0.000396752
MEIS1	8.69165e-06	LOC440461	0.00401062
MEIS3P1	0.00972459	LINC01124	0.00289901
MEIS3	0.00711478	ANKRD65	0.00049888
MEOX1	0.000289826	MIR31HG	3.50313e-08
MEOX2	0.00209636	PGM5-AS1	0.0007759
MESDC2	0.0101695	LOC613037	0.0038761
METTL12	0.00174361	MIR205HG	8.95125e-05
METTL14	0.00782602	UG0898H09	3.11437e-05
MFAP1	0.00701002	FUT8-AS1	0.02286
MFAP4	8.56993e-07	LINC00669	0.0036605
MFAP5	6.07867e-05	MIR143HG	1.51523e-09
MFRP	0.000836313	LOC728392	0.00117585
MFSD7	0.00511011	PCAT18	0.021498
MGAT4C	0.000115993	LOC90246	0.0306176
MGAT5B	0.00567344	AOC4P	0.00138464
NIM1K	0.00296011	LOXL1	0.0146178
MGP	0.000318515	LOXL4	0.0015723
MICAL2	0.00381891	LOX	0.00718756
MINPP1	0.00241512	LPAR4	0.0126793
MITF	0.000779107	ADGRL2	0.0117956
MLC1	0.00405231	ADGRL3	0.000740045
MLLT11	0.00386914	LPL	0.0100435
MMP14	0.00486911	LPPR1	0.00072812
MMP16	0.00546873	LPPR3	0.0274031
MMP19	0.000301707	LPPR5	0.00166754
MMP23B	0.00152172	LPP	0.0192419
MMP2	0.000559674	LRCH2	7.69739e-06
MMRN1	2.13351e-05	LRFN1	0.00448608
MMRN2	0.00551773	LRFN4	0.00763729
MN1	0.00757351	LRFN5	2.21386e-05
MNDA	0.00743729	LRIG1	0.0268897
MOBP	0.00457134	LRIG3	0.00974465
MOCS1	0.00296388	LRP1	1.87123e-05
MORN5	0.00124498	LRP2	0.00103475
MOXD1	0.000306363	LRP4	0.000141826
MPDZ	0.000159535	LRRC10B	0.00228564
MPO	0.00573139	LRRC16B	0.0123372
MPP2	0.000966163	LRRC17	1.34309e-06
MPPED2	0.000820237	LRRC18	0.000287628
MPV17	0.000125229	LRRC2	0.00327622
MPZ	0.00654396	LRRC32	4.26531e-06
MRAS	0.00151669	LRRC48	0.0254149
MRC1	0.00128648	LRRC4B	1.26789e-05
MRC2	0.00316298	LRRC4C	0.00196564
MRFAP1L1	0.00544581	LRRC70	7.56388e-09
MRGPRF	1.68386e-05	LRRN3	0.00104812
MRGPRX3	0.00325521	LRRN4CL	1.42708e-08
MRVI1	0.000159841	LRRTM1	0.00503094
MS4A12	0.00464744	LRRTM2	4.95373e-05
MS4A1	0.000338199	LSAMP	4.68435e-05
MS4A2	0.000131871	LTBP2	4.95319e-07
MS4A7	0.0082138	LUM	0.00326583
MSC	0.00283968	LUZP2	4.11743e-07
MSN	0.00146346	LYPD6	0.00471836
MSRB3	2.76024e-05	LYVE1	0.00035271
MST1L	0.00419923	MAB21L1	2.61334e-06
MUM1L1	0.00064283	MAB21L2	0.0127823
MUSK	0.00436935	MACROD2	0.0263534
MUSTN1	0.00112431	MAD2L1	0.00349444
MXD3	0.0108963	MAEL	0.0249316
MXRA5	0.00180949	MAFA	0.00739491
MXRA7	0.000271159	MAGEA12	0.00784462
MXRA8	0.00159238	MAGEA4	0.0203085
MYADM	0.00580295	MAGEE2	4.72493e-05
MYCT1	0.00468267	MAGEL2	0.00127378
MYH11	1.61846e-05	MAK	0.0309191
MYL9	4.55677e-05	MALL	0.0113195
MYLK	2.00458e-05	MAMDC2	3.80822e-09
MYO16	0.00172306	MAN1A1	0.00863062
MYO3A	0.00724103	MAN1C1	0.00846227
MYO5A	0.00283368	MAN2A1	0.00108713
MYO9B	0.0100336	MAOA	6.70217e-05
MYOCD	0.000227806	MAOB	0.00244908
MYOC	0.0010521	MAP1B	0.0051989
MYOM1	0.00137523	MAP1LC3C	3.89254e-06
MYOM3	0.003009	MAP3K1	0.0113683
MYOT	0.000273035	MAP3K8	0.0274044
MYOZ3	6.96453e-05	MAP6	0.000400549
NAB2	0.00786522	MAPK15	0.0165948
NACAD	0.000140018	MAS1L	5.15534e-05
NALCN	0.0057133	MASP1	5.39861e-06
NAP1L2	1.95398e-05	MASP2	0.00453638
NAP1L3	1.77961e-05	MAST1	0.00989842
NAP1L6	0.00427108	MATN2	2.01886e-06
NAV3	2.36151e-05	MBNL3	0.0102778
HAND2-AS1	1.56899e-06	MCHR1	0.00813924
NCAM2	0.000154367	MCM10	0.00178765
NCAPG	0.000689406	MCTP1	1.14996e-05
NCF2	0.0102518	MCTP2	0.00197743
NCOA3	0.00974466	MDFI	0.0143272
SMIM10L2B	0.00929009	MDGA1	0.0171991
NCRNA00159	0.00852323	ME1	0.02424
A1BG-AS1	0.00369092	MEG3	3.44347e-05
NCS1	0.00028327	MEGF11	6.2282e-05
NDC80	0.0015361	MEIS2	0.00619995
NDN	5.49517e-05	MELK	0.000280909
NDRG4	0.00559562	MEOX1	9.11656e-06
NDST1	0.00602889	MEOX2	0.000319013
NECAB1	3.15628e-05	MESTIT1	0.0282695
NECAP1	0.0110122	MET	0.0029905
NEFH	1.81182e-05	MFAP4	1.40386e-07
NEFL	1.03247e-07	MFRP	0.00715992
NEFM	3.69704e-06	MFSD2B	0.0120801
NEGR1	2.73953e-05	MGAT5	0.0143935
NEK2	0.00192015	MIR503HG	0.00802279
NES	0.000167059	LOC90768	0.00120495
NEXN	6.72627e-05	MGC72080	0.00277236
NGB	0.00113465	MGLL	0.000201819
NGFR	6.80021e-05	MIA	0.000843572
NGF	0.0106505	MICALCL	0.0275688
NGRN	0.00929265	MKI67	0.00290929
NHSL2	0.003795	MKX	3.58728e-05
NID1	0.00295678	MLXIPL	0.00153797
NIPAL4	3.20334e-05	MME	8.52235e-07
NKAIN4	0.0105592	MMP10	0.00119253
NKAPL	0.00178395	MMP16	0.000107452
NKX2-3	0.00049431	MMP23B	1.2734e-06
NKX3-2	0.00156577	MMP27	7.90688e-05
NLGN1	5.65439e-08	MMP28	9.90891e-06
NLGN2	0.00212186	MMP2	1.97479e-05
NLGN4X	0.000271691	MMP3	0.000852965
NLRC4	0.00747275	MMP7	0.00494591
NLRP3	0.000207154	MMRN1	1.7959e-10
NMI	0.00435823	MN1	0.00481262
NNAT	0.00689976	MND1	0.00043772
NNMT	0.00381358	MOXD1	0.0312877
NOM1	0.00528128	MPP4	0.019278
NOTCH3	0.00469037	MPP7	0.000962038
NOVA1	6.01903e-06	MPPED1	0.00162531
NOX4	0.00689397	MPPED2	0.0225299
NPAS4	4.17807e-06	MRAP2	0.000147908
NPB	0.00565195	MRAP	0.000612347
NPEPL1	0.0104766	MRC2	0.000239398
NPR1	0.00862134	MRGPRF	6.29036e-10
NPR2	0.00202969	MRGPRX3	0.000155639
NPR3	0.0048405	MS4A2	0.00213467
NPTX1	2.62594e-05	MS4A8	0.00443376
NPY1R	0.000528804	MSL3P1	0.00037279
NPY2R	0.000192364	MSRB3	1.33126e-07
NPY5R	0.0051527	MSX2	0.0115016
NPY6R	0.00971061	MT1A	0.00832293
NPY	0.000184724	MT1H	0.0202732
NR3C1	0.000667666	MT1M	9.44536e-05
NR4A3	0.00120272	MT1X	0.0111797
NRBP2	0.00453232	MUC7	0.00355686
NRG2	0.00738373	MUCL1	0.00380436
NRIP2	0.00352305	MUM1L1	0.000176935
NRIP3	0.000138964	MUSTN1	4.5488e-05
NRK	0.00376034	MXRA5	0.00355682
NRP2	3.63006e-06	MXRA8	0.00250504
NRSN1	5.81052e-05	MYBL2	0.00339254
NRXN1	3.28551e-06	MYBPC1	0.0145899
NRXN3	0.00892278	MYCL	0.022344
NSMAF	0.00797046	MYH11	6.88485e-13
NTM	0.00476501	MYH1	4.98083e-05
NTNG1	3.24626e-06	MYH2	0.000473606
NTNG2	0.00242718	MYH4	0.0242664
NTRK1	2.17491e-05	MYH7	0.00640307
NTRK3	3.02146e-06	MYL3	0.000328264
NUDCD3	0.00956453	MYL7	2.41406e-06
NUDT10	3.36216e-05	MYLK	1.08033e-08
NUDT11	0.00011185	MYO3A	0.0117589
NUF2	0.00891303	MYO7B	0.014643
NUSAP1	0.0030883	MYOCD	1.69963e-08
NXN	0.0057859	MYOC	0.000177169
NXPH3	0.000116704	MYOM1	1.92453e-05
NABP1	0.00475691	MYOM2	0.00542767
OCIAD1	7.06997e-05	MYOM3	1.75435e-06
OCIAD2	0.000405894	MYOZ1	1.504e-05
TENM1	1.02119e-05	MYOZ3	0.000736377
TENM4	0.00165252	MYRIP	0.000664394
OGN	5.91021e-07	NAALAD2	0.000303213
OLFM1	0.000275781	NAALADL2	0.0189373
OLFM2	0.00215773	NACAD	2.24887e-06
OLFM3	0.00338324	NAGS	0.0131867
OLFML1	0.000387968	NALCN	0.0103376
OLFML2B	0.00356637	NAP1L2	0.0208488
OLIG1	0.00246597	NAP1L3	1.97421e-05
OLR1	0.00089665	NAP1L6	0.0292993
OMD	8.18523e-05	NAT8	0.000958108
OR10C1	0.00410668	NAV3	0.000514535
OR10V1	0.0066745	NBEAL1	0.0251937
OR11H1	0.0106697	NBEA	0.0229368
OR11H6	0.00932575	HAND2-AS1	8.72627e-05
OR1F2P	0.00169739	NCAM1	0.00152091
OR1K1	0.00585348	NCAM2	0.00229654
OR2A2	0.00265382	NCAPG	1.06669e-05
OR2K2	0.000702233	NCAPH	0.000193753
OR2M2	0.00862115	SMIM10L2A	0.00585047
OR4C6	0.00817609	SMIM10L2B	0.00978276
OR4D11	0.00720057	DNMBP-AS1	0.00215292
OR4K17	0.00117898	ASMTL-AS1	0.0106343
OR51E2	0.00406676	GRIK1-AS1	0.000114609
OR51I2	0.000271308	LINC00162	0.0106549
OR51M1	0.00919839	NDC80	1.84455e-05
OR52B2	0.00266549	NDN	3.0928e-08
OR52D1	0.00813913	NDP	0.0140504
OR5A1	0.000363022	NDRG2	0.00684462
OR5J2	0.00862115	NECAB1	6.98274e-06
OR5M10	0.0026839	NECAB2	0.0196482
OR6C75	0.0059805	NEDD9	3.39177e-05
OR7G2	0.00220584	NEFH	0.00150159
OR8D2	0.00162591	NEFL	1.04538e-05
ORAI2	0.000650651	NEFM	3.42377e-08
OSBPL1A	0.00434602	NEGR1	0.00191029
OSBP	0.00199437	NEIL3	9.90163e-07
OSMR	6.24865e-05	NEK10	0.0132679
OSTM1	0.00190166	NEK2	0.000600237
SLC51A	0.000849077	NEUROG2	8.89243e-05
OTOP2	0.0035712	NEXN	0.000332028
OXTR	0.00737964	NFATC4	0.0310383
P2RX1	0.00012832	NFE2	0.00865162
P2RX5	0.0043779	TONSL	0.0174679
P2RY14	0.000152359	NGFR	2.28654e-07
P4HA3	0.000501253	NGF	0.0082843
P4HB	0.0083212	NHLH1	0.000262642
PABPC1L2B	0.00109094	NHLH2	0.00027094
PABPC4L	0.00154428	NHSL2	0.0068316
PABPC5	0.00178549	NKAIN2	2.4509e-05
PACS1	0.00385495	NKAIN4	0.0224411
PADI6	0.00545242	NKAPL	1.00713e-07
PAK3	0.00231298	NKD2	0.000218691
PALM2-AKAP2	0.000302038	NKX2-8	0.00652397
PALMD	0.00313299	NKX6-1	0.000437551
PALM	0.000483242	NLGN1	0.00178434
PAPLN	0.000840557	NLRP12	0.0195507
PAPPA2	0.000181495	NLRP4	0.0137164
PAPPA	0.000121813	NLRP5	0.000129852
PARK2	0.00285529	NNAT	0.000210922
PARP15	0.00379002	NOG	6.64958e-07
PARVG	0.0112244	NOS1	0.026908
PASD1	0.0090402	NOSTRIN	0.00598264
PAX5	0.00736009	NOTUM	0.0086723
PAX9	0.0105397	NOVA1	0.00242457
PBX2	0.00932431	NOV	1.56538e-06
PBX3	0.000925829	NOX4	0.0191313
PCBP3	0.00352536	NOXO1	0.0208849
PCDH10	9.37511e-06	NPAS3	0.0219268
PCDH19	0.000529883	NPAS4	0.00140056
PCDH7	0.000187559	NPFFR2	0.00429295
PCDH9	5.84991e-05	NPR1	8.91882e-06
PCDHB18P	0.00033226	NPTX1	1.81154e-06
PCDHB3	0.00977856	NPTX2	0.00952411
PCDHB4	0.000770077	NPY2R	3.31365e-06
PCDHB5	0.000416236	NR2F1	6.40924e-06
PCDHGA12	0.00205433	NR3C2	0.000369843
PCDHGA9	0.00273195	NR4A1	6.11189e-07
PCDHGB4	0.00977508	NR4A3	0.000289638
PCDHGB6	0.00715251	NR5A2	0.000168252
PCDHGB7	0.00134026	NRG1	9.37626e-05
PCDHGC3	0.000159184	NRG2	0.00542384
PCOLCE2	0.00425474	NRIP3	0.000857121
PCOLCE	0.000624481	NRK	1.16965e-05
PCP4L1	0.000757001	NRN1	0.0205916
PCP4	0.00247128	NRXN1	0.00487994
PCSK2	7.14785e-08	NRXN2	7.30128e-08
PCYT1B	0.000406766	NRXN3	0.0216944
PDE1A	0.000192817	NSUN5P1	0.000136273
PDE1B	0.0101888	NSUN5P2	0.000489272
PDE2A	0.000548151	NTF3	2.44838e-05
PDE6G	0.00612424	NTF4	5.1676e-06
PDE7B	0.00140853	NTN4	0.000190684
PDGFB	0.00985732	NTNG2	0.030017
PDGFRB	0.00157173	NTRK2	0.00194628
PDHX	0.00395631	NTRK3	6.15104e-05
PDIA3P1	0.0052395	NTSR2	0.0162196
PDIA3	0.00966532	NTS	0.0129871
PDK4	0.00213247	NUDT10	0.00906556
PDLIM2	0.00380994	NUDT11	0.0264803
PDLIM3	8.91901e-06	NUDT9P1	0.00482902
PDLIM4	0.000542776	NUF2	0.000262874
PDLIM7	0.00228095	NXF3	0.00292141
PDP1	0.00183168	NXNL2	0.0257408
PDPN	0.00681646	NXPH3	0.000184384
PDXDC1	0.0109778	OBP2B	0.0289727
PDZD4	1.82723e-05	ODF3L1	3.94029e-05
PDZD9	0.0107788	TENM2	9.1913e-08
PDZRN4	1.09338e-05	TENM3	0.000211145
PEA15	0.00207102	TENM4	0.000669224
PECAM1	0.00980122	OGN	4.62344e-09
PEG3	2.30557e-05	OLFM1	0.00729726
PENK	0.00473069	OLFM4	0.0145596
PGBD5	0.00440152	OMD	0.000571313
CPQ	0.00236448	OOEP	0.0202927
PGM5P2	0.000148276	OPCML	0.00729818
PGM5	3.50101e-05	OR2A4	0.0156049
PGR	0.000192224	OR2L13	3.89661e-08
PHACTR2	0.00317668	OR2T8	0.00904627
PHKG1	0.0017679	OR2W3	0.0190477
PHLDB2	0.000490428	OR52N4	0.00976439
PHOX2A	0.000746158	OR7C1	0.00539512
PHOX2B	8.32909e-06	OR7E91P	0.022448
PHYHD1	0.00300092	ORC1	0.000873952
PHYHIP	0.000248548	ORC6	6.20907e-05
PI15	0.0105374	OSBPL6	0.0287335
PI16	2.95063e-05	OSMR	0.00676015
PIK3R5	0.00490635	OSR1	2.85492e-05
PILRA	0.0045458	OTX1	0.00458272
PIM2	0.00916733	OVCH2	0.00160131
PIRT	2.58869e-05	OXCT2	0.000439891
PKD1L2	0.00373751	OXTR	0.0009022
PKD2	0.000897234	P2RX6	0.00583283
PKIA	0.00196085	P2RY12	0.0213817
PKNOX1	0.00373191	P4HA3	0.000512062
PKNOX2	0.00234555	PABPC5	0.0165252
PKP1	0.000862908	PACRG	0.00064178
PLA2G2D	0.0103805	PAK6	0.028566
PLA2G4C	0.00853431	PAK7	4.97221e-05
PLA2G4D	0.0014244	PALMD	0.00166042
PLA2G5	0.000407882	PALM	0.000378891
PLA2G7	0.00819478	PAMR1	3.97771e-07
PLAC9	0.00933201	PAPLN	0.00163506
PLCG1	0.00438071	PAPPA2	5.62685e-06
PLCL1	0.00853063	PAPPA	3.74007e-06
PLCXD3	0.00384394	PAPSS2	0.0134691
PLEKHA4	0.000126018	PWAR5	0.0189297
PLEKHG2	0.00188988	PARD3B	0.00167603
PLEKHH2	0.00244981	PARK2	0.000314249
PLEKHO1	0.00492003	PARM1	0.00061432
PLIN4	0.000371173	PAX2	0.0145195
PLK3	0.0069801	PBK	0.000248306
PLN	1.55469e-05	PCBP3	0.00488587
PLP1	1.3879e-06	PCDH18	0.0083475
PLSCR3	0.00676351	PCDH19	0.000294223
PLTP	0.000552847	PCDH20	0.00268243
PLXDC1	0.00900348	PCDH7	0.000232939
PLXDC2	0.00527572	PCDH9	0.0134435
PLXNA4	5.96769e-05	PCDHB11	0.000830791
PLXNC1	0.00762317	PCDHB12	0.000794487
PM20D1	0.00825289	PCDHB18P	0.00177575
PMP22	0.00575929	PCDHB4	0.00029808
PMP2	0.000364382	PCDHB5	0.00543743
PNCK	0.00022612	PCDHB6	0.00508438
PNLIP	0.00447861	PCDHB7	0.000504341
PNMA6A	0.000578085	PCDHGA12	1.46747e-05
PNMAL1	0.00149443	PCDHGA2	0.000569241
PNMAL2	0.000307301	PCDHGA3	0.00790583
PNPLA6	4.65139e-05	PCDHGA5	0.0299347
PODN	0.000187545	PCDHGA6	0.0159597
POM121L2	0.00865149	PCDHGA9	2.80991e-05
POM121L9P	4.55615e-05	PCDHGB6	0.00134783
POPDC2	8.63483e-05	PCDHGB7	0.000774625
POSTN	0.0107544	PCDHGC5	0.0286144
POU2F2	0.00255391	PCK1	0.000375269
POU5F1B	0.00520291	PCOLCE	0.00508678
PPAP2A	0.00692129	PCSK5	6.66585e-06
PPAPDC1A	0.0104152	PCSK6	0.00402776
PPAPDC3	0.00062948	PCSK9	0.00575918
PPFIA2	0.00700956	PCYT1B	2.47612e-05
PPIB	0.0055699	PDE11A	0.00170069
PPIL3	0.00232022	PDE1A	2.15971e-07
PPM1F	3.75364e-05	PDE1C	3.36973e-05
PPP1R12B	8.54354e-06	PDE2A	1.18798e-07
PPP1R12C	0.00893267	PDE3A	0.000583624
PPP1R14A	0.00360424	PDE5A	3.04338e-05
PPP1R3C	0.000519708	PDE8B	0.00873145
PPP2R2B	0.00197003	PDGFD	3.60268e-06
PPT2	0.0098254	PDGFRA	0.00177623
PQLC3	0.0083787	PDGFRL	0.000842722
PRAM1	0.0044159	PDK4	4.76636e-09
PRAMEF16	0.00117898	PDLIM3	0.0135017
PRAMEF4	0.00633939	PDLIM4	0.000205631
PRC1	0.000804105	PDPN	4.01731e-06
PRCD	0.00124017	PDZD2	0.0149179
PRDM6	1.26637e-05	PDZD4	0.000657527
PRELP	9.63089e-06	PDZRN3	0.0010497
PREX1	0.00971048	PDZRN4	0.00023956
PREX2	0.00263156	PEAR1	9.34984e-07
PRG4	0.000177659	PEBP4	0.0254259
PRICKLE1	0.000596931	PEG3	0.00505419
PRICKLE2	0.00026548	PELI2	6.3324e-05
PRIMA1	8.02945e-07	PENK	4.28451e-05
PRKAA2	1.6744e-05	PER1	1.75464e-06
PRKCB	0.00134429	PFKFB3	0.00626904
PRKD1	0.000512428	PGC	0.0152494
PRND	0.000459904	PGM5P2	0.00126454
PRNP	0.000952239	PGM5	3.45025e-06
PRNT	0.000156387	PGR	0.00225918
PRPF18	0.0112612	PHF21B	0.0063262
PRPH2	0.000556315	PHKG1	0.00123066
PRPH	2.09012e-05	PHLDB2	0.00146848
PRR16	0.00161552	PHYHIPL	0.0059279
PRRT2	0.0100558	PHYHIP	3.4142e-07
PRRX1	0.00478894	PI15	0.0274709
PRSS35	0.00748942	PI16	9.80697e-05
PSD	5.78572e-06	PID1	0.00148329
PSG9	0.00921675	PIF1	6.42093e-05
PSKH2	0.0109653	PIGR	0.00108642
PSME1	0.00370557	PIK3C2G	0.000648048
PSPC1	0.00576522	PIP	0.00809967
PSRC1	0.00580623	PIR	0.0234695
PTCHD1	0.00137924	PIWIL2	0.012306
PTGDS	0.000355376	PKD1L1	0.00673331
PTGER3	4.63983e-05	PKHD1	0.00717287
PTGFR	0.000104081	PKIA	4.26423e-06
PTGIR	0.00292545	PKMYT1	0.00264077
PTGIS	5.53684e-05	PKNOX2	0.0162911
PTH1R	0.00190088	PLA2G3	0.00104875
PTHLH	0.000406122	PLA2G5	0.0216195
PTN	7.35007e-05	PLAC4	0.00915056
HACD4	0.00535444	PLAC9	1.92864e-06
PTPN1	0.00171542	PLAG1	0.0080157
PTPN21	0.00486542	PLAT	0.0025867
PTPN5	0.000248907	PLCB1	0.000107993
PTPRM	0.000718566	PLCD3	0.00483145
PTPRN	0.000221193	PLCL1	0.0261282
PTPRS	0.000630811	PLCXD3	6.74578e-08
PTPRT	0.000409357	PLD5	0.000845895
PTPRZ1	5.42431e-06	PLEKHA4	7.63183e-05
PTRF	0.00628604	PLEKHB1	0.0140473
PTTG1	0.00821242	PLEKHH2	0.00163836
PTX3	0.00554834	PLIN1	1.38043e-05
PURG	0.00650851	PLIN4	0.00085922
PXDN	0.00790659	PLK1	0.000433241
PYGM	0.0038754	PLK2	0.0143635
PYGO1	4.55013e-05	PLN	1.37529e-06
PYY	0.00317669	PLP1	0.000442686
QKI	0.00871423	PLXNA4	0.000384638
RAB11FIP2	0.00218361	PNLIPRP2	0.0187225
RAB19	0.010661	PNMA2	5.38647e-05
RAB23	0.00019789	PNMA6A	0.0062429
RAB25	0.00948707	PNMAL1	0.0195741
RAB26	0.0064685	PNMAL2	0.0047399
RAB31	0.00092316	PNMT	0.00138513
RAB34	0.00138505	PODNL1	0.000712121
RAB3C	7.17679e-06	PODN	9.55757e-05
RAB3IL1	0.000246005	POLQ	0.000159315
RAB6B	0.00595524	POSTN	0.000622512
RAB9B	0.00658269	PPAPDC3	0.000400206
RAI14	4.59324e-05	PPARGC1A	0.00154442
RAI2	0.00999083	PPARG	0.00128787
RALGAPB	0.00446678	PPFIA2	0.00430786
RALYL	0.00514523	PPP1R14A	8.26597e-05
RAMP2	0.0011381	PPP1R1A	0.00380079
RAMP3	0.00606519	PPP1R1B	3.96054e-05
RAP1GAP	0.00163227	PPP1R3C	0.00863548
RARA	0.000939093	PPP1R3G	0.00147118
RARB	0.000277241	PPP2R2B	0.0191307
RARRES2	0.00102612	PRDM16	3.42306e-10
RASGEF1C	0.00402798	PRDM5	0.00293404
RASGRP2	0.000842963	PRDM6	0.00401058
RASGRP4	0.00064287	PRDM8	0.00543152
RASL12	0.000107145	PRELP	0.000100697
RASSF2	0.00208906	PREX2	8.53675e-06
RASSF8	0.00179129	PRG4	0.00376426
RBM47	0.00598293	PRICKLE2	0.000202363
RBFOX2	0.00637403	PRIMA1	0.000259575
RBMS1	0.00155846	PRKAR2B	0.0312289
RBMS3	0.00247555	PRKCA	8.72935e-05
RBP2	0.00717345	PRKD1	5.00373e-06
RBP5	0.000355689	PRKG1	9.6011e-05
RBPMS2	3.39547e-05	PROL1	0.000128122
RCAN1	0.00674319	PROS1	1.89715e-07
RCAN2	0.00113961	PROX1	0.000109111
RDX	0.000119428	PRPH	0.000310318
RECK	0.00295957	PRR11	0.00264638
REEP2	0.000117342	PRR16	0.0226347
REG1P	0.000804325	PRRG3	0.01293
RELN	0.00010231	PRRT4	0.000707056
REM1	0.00451893	PRSS12	0.00714598
RERGL	1.05747e-06	PRSS23	0.00330401
RERG	2.5259e-06	PRSS27	0.0205789
RESP18	0.000520169	PRSS35	0.008822
RFTN1	0.00350929	PRTG	0.00852671
RGAG4	0.00771586	PRUNE2	2.07347e-05
RGL1	0.00860471	PSD2	0.00157742
RGMA	6.58468e-05	PSD	0.00667904
RGN	0.00109028	PSG4	0.000567102
RGS13	0.007022	PSG5	0.0073314
RGS2	0.00329709	PTCH2	0.00147081
RGS4	0.00241185	PTCHD1	0.0120777
RGS9	0.00388763	PTGDS	6.17198e-06
RHOB	0.00560433	PTGER2	0.000669455
RHOJ	0.00117512	PTGER3	2.64444e-05
RHOQ	4.85538e-05	PTGER4	0.00210525
RIC3	2.06518e-06	PTGES	0.0120626
RIMKLB	0.000395524	PTGFR	0.0067609
RIMS1	0.000263826	PTGIS	0.000707909
RIMS4	3.61464e-05	PTGS2	8.73309e-05
RND2	0.000217834	PTH1R	3.15758e-06
RNF112	0.000331609	PTHLH	0.000249553
RNF150	3.45541e-05	PTN	2.02207e-07
RNF165	0.00461131	HACD1	0.000964829
RNF175	0.000754133	PTPN5	0.00034292
RNF180	0.00116409	PTPRB	5.16872e-06
RNF208	0.00892797	PTPRG	7.49716e-05
RNF212	0.00752949	PTPRN	0.000369943
RNF216	0.00456044	PTPRT	0.000201168
RNF222	0.00619739	PTPRZ1	0.000413049
ROR1	0.00572588	PTTG1	0.000324988
RORA	0.00210735	PTTG3P	0.000339861
RORB	0.000157124	PTX3	0.000893004
ROS1	0.00925094	PURG	8.99309e-06
RPH3A	0.00630008	PVRL3	0.000156119
RRAGD	0.00755252	PYGM	5.87483e-05
RSBN1	0.00688191	PYGO1	0.00586876
RSPO1	0.000799788	PYROXD2	0.0135612
RSPO2	8.27115e-06	QRFPR	0.00345743
RSPO3	1.44353e-06	RAB30	0.031159
RTN1	0.00577334	RAB31	0.00316954
RTN4RL1	0.00907438	RAB39A	0.0291492
RTN4	0.00406739	RAB3C	1.32698e-06
RUNDC2A	0.00623653	RAD51AP1	2.00867e-05
RUNDC3B	0.0107336	RAD51	0.0027128
RUNX1T1	0.000707244	RAD54L	0.000121238
RUNX2	0.00841883	RADIL	0.0250492
RUNX3	0.00336655	RAET1E	0.00625572
RXRG	0.00457404	RAI2	0.00205525
RYR1	0.00382443	RALGAPA2	0.00541458
RYR2	0.00913059	RAMP3	0.00309027
RYR3	0.000124995	RANBP3L	0.00165361
S100P	0.00313405	RAPGEF3	0.00181779
S1PR1	0.000203251	RAPGEF4	0.00100718
S1PR3	0.00357734	RARRES2	0.0171166
SALL2	0.000329659	RASD1	2.76241e-07
SAMD11	6.54779e-05	RASD2	0.0233148
SAMD3	0.00743037	RASGRF2	6.16185e-05
SAMD4A	0.000749319	RASGRP2	0.0276516
SCARA3	0.000538207	RASIP1	0.00058467
SCARA5	0.00232679	RASL11A	0.0262553
SCARF2	0.000449065	RASL11B	0.00909574
SCARNA3	0.00778311	RASSF6	0.000762796
SCG2	7.99009e-06	RASSF8	0.000263111
SCG3	0.00362724	RASSF9	0.00447679
SCGB1C1	0.00486364	RBM24	0.0132104
SCGN	0.000170485	RBMS3	1.24291e-06
SCHIP1	0.00015848	RBP4	0.00114274
SCN11A	1.08455e-06	RBP7	0.0180203
SCN2B	1.33118e-06	RBPMS2	0.000110886
SCN3B	3.14935e-06	RCAN1	0.00161805
SCN4B	0.000453296	RCOR2	0.000970213
SCN5A	0.000326837	RCVRN	0.016501
SCN7A	2.79543e-07	RD3	0.015202
SCN9A	1.28129e-06	RDH5	6.96304e-05
SCNN1B	0.00259166	RECK	0.000171672
SCRG1	2.61165e-06	RECQL4	0.000728986
SCUBE2	0.00235188	RELL2	0.00685968
SDC2	0.0027305	RELN	4.07002e-07
SDHA	0.00713473	RERGL	1.76494e-06
SDHD	0.00291248	RFPL1S	0.0203316
SDK1	0.000413294	RFPL1	0.0201859
SDPR	4.00383e-06	RFPL3	0.00303254
SDS	0.0056014	RFPL4B	0.000433249
SEC22B	0.00349198	RFX6	0.000555256
SELL	0.000594321	RFX8	0.00186019
SELP	4.46824e-05	RGN	0.0185654
SEMA3D	0.000220751	RGS13	0.0213463
SEMA3E	0.00256566	RGS1	0.00603513
SEMA3G	0.00268659	RGS2	0.000221411
SEMA6C	0.00284718	RGS4	0.0302877
SEMA7A	0.0030764	RGS5	0.000134189
SENP8	0.00312331	RGS6	0.000894278
SEPP1	0.00511296	RGS7BP	0.00893067
SEPT7	0.00769542360408634	RGS7	0.0151548
SERF2	0.00408395	RHOU	0.000477484
SERPINB11	0.00476457	ARHGAP44	0.0211037
SERPINE1	0.00179161	RIMBP2	3.26058e-05
SERPINF1	0.0040966	RMST	0.00624268
SERPING1	0.0066293	RNASE4	0.00166766
SEZ6L	0.000781265	RNASE7	3.14631e-07
SEZ6	0.000563792	RND3	0.00271876
SFRP1	1.03004e-07	RNF112	0.020592
SFRP2	0.000757715	RNF150	0.0311041
SFRP4	0.000582334	RNF175	0.00444041
SRSF12	0.0087979	RNF180	0.00103279
SFXN3	0.00883208	RNF183	0.017192
SGCA	2.76749e-05	RNF186	0.000460178
SGCD	0.000107925	RNF212	0.000566917
SGCE	0.00208227	RNF43	0.00526682
SGIP1	0.00261924	RNFT2	0.000994181
SH3BP5	0.00265911	ROBO3	0.000179049
SH3PXD2B	0.000511549	RORB	0.0104617
SHANK1	0.00328361	RP1	0.0254314
SHC1	0.00424878	RPE65	0.00273224
SHCBP1	0.0107674	RPH3AL	0.0113899
SHE	0.000998859	RPSAP52	0.0284654
SHISA3	0.00659361	RRAD	9.28809e-05
SHISA4	0.00285263	RRM2	0.000337505
SHISA9	0.00529299	RSPO1	1.43658e-05
SIGLEC6	0.000275506	RSPO3	0.0113564
SIGLEC17P	4.08551e-05	RTN1	0.000477782
SIN3B	0.00543272	RUNDC2A	0.0137758
SKA2	0.00341275	RUNDC3B	9.649e-05
SLA	0.00807119	RUNX1T1	0.000183485
SLBP	0.00774753	RXRG	0.00943214
SLC11A1	0.0105774	RYR1	0.00691783
SLC12A3	0.0070358	RYR3	3.64718e-05
SLC12A4	0.00013856	S100A2	0.01714
SLC13A5	0.0010095	S100B	0.0311228
SLC16A12	0.000625159	S1PR1	1.37481e-08
SLC16A2	0.00511514	SAA1	1.33393e-05
SLC17A6	0.00490182	SAA2	0.000542502
SLC18A2	3.84885e-05	SAA4	0.0227311
SLC18A3	0.000423979	SAG	0.0176777
SLC1A3	0.0108313	SALL1	0.021116
SLC20A2	0.000416017	SALL2	0.00335528
SLC22A17	7.07846e-05	SAMD11	0.00045859
SLC22A3	0.00982957	SAMD5	6.95482e-08
SLC22A4	0.00481206	SASH1	0.00505923
SLC23A2	0.00460803	SATB2	0.0139536
SLC24A3	0.00779148	SCARA5	1.49686e-05
SLC26A10	0.00116552	SCARF2	0.00171674
SLC26A3	0.00059987	SCARNA12	0.00948456
SLC27A6	0.00606978	SCARNA2	0.00516674
SLC2A4	0.00500788	SCARNA5	0.00751369
SLC30A10	0.00662162	SCD5	0.00059221
SLC30A8	0.00673205	SCG2	0.000233627
SLC35B4	0.00283659	SCG5	0.00032176
SLC35F4	0.00520072	SCGB2A2	0.00989288
SLC36A1	0.00948524	SCN11A	0.00129688
SLC37A2	0.000730412	SCN1B	0.00711373
SLC38A6	0.00556598	SCN2A	2.15269e-08
SLC38A9	0.00199478	SCN2B	3.60147e-14
SLC45A1	0.0108676	SCN3A	3.3049e-09
SLC5A7	0.000116404	SCN3B	1.08995e-06
SLC6A15	3.91305e-05	SCN4A	0.000387422
SLC6A9	0.00212521	SCN4B	9.54062e-09
SLC7A10	0.00997133	SCN5A	4.33136e-06
SLC7A14	8.11621e-07	SCN7A	2.52507e-06
SLC8A1	0.000743225	SCN9A	3.36713e-06
SLC8A3	0.000625986	SCRG1	0.00435526
SLC9C2	0.0032419	SCUBE1	0.00263382
SLC9A9	0.000469383	SCUBE2	0.00306392
SLCO2A1	0.00229665	SDK1	0.00490282
SLCO2B1	0.0065614	SDK2	0.00047031
SLCO4C1	0.00234454	SDPR	7.98943e-10
SLIT1	0.00632721	SEC14L2	2.9269e-05
SLIT2	0.000327007	SELE	0.00420317
SLIT3	0.00363718	SELP	3.12666e-07
SLITRK2	0.00131228	SEMA3A	0.0149537
SLITRK3	1.85558e-06	SEMA3C	0.000236454
SLITRK4	0.00181544	SEMA3D	0.000620036
SLITRK5	0.0039795	SEMA3E	0.000725964
SMARCA1	0.000823983	SEMA3G	0.000140802
SMARCD3	0.00393433	SEMA5A	2.35413e-07
SMO	0.00943064	SEMA6A	0.0233673
SMR3A	0.00243607	SEMA6B	0.00201978
SNAP25	1.99172e-06	SEMA6D	1.21659e-05
SNAP91	2.91003e-06	SEPP1	0.00190997
SNAR-A2	0.00622181	SERINC5	0.000400029
SNAR-G2	0.00321796	SERP2	0.0110702
SNCAIP	0.00106507	SERPINA11	2.35694e-05
SNCG	0.00121906	SERPINA12	6.3983e-05
SNORA11D	0.00872029	SERPINA3	0.0115728
SNORA1	0.00312392	SERPINA5	0.00667115
SNORA2A	6.99721e-05	SERPINA6	0.000528005
SNORA46	0.0112011	SERPINA9	0.00309106
SNORA47	0.000393719	SERPINE1	1.65785e-09
SNURF	0.00319405	SERPINF1	0.000907126
SOHLH2	0.000715919	SERPINF2	0.000195431
SORBS1	0.000262235	SESN3	0.0125915
SORCS1	1.55647e-05	SETBP1	0.00435147
SORCS2	0.00131614	SFMBT2	0.0204171
SORCS3	0.0016465	SFRP1	0.00653108
SOX10	4.14859e-05	SFRP2	0.000171544
SPANXA2	0.00152582	SFRP4	0.000181461
SPARCL1	0.000264364	SFRP5	4.67929e-05
SPARC	0.00303847	SFTPB	0.0129347
SPATC1	0.00102975	SGCA	4.3837e-07
SPEG	1.54793e-05	SGCD	2.96691e-05
SPESP1	0.0092306	SGK3	0.0264487
SPG20	0.000554825	SGOL1	0.000338601
SPHKAP	9.70131e-07	SGSM1	0.0013737
SPIB	0.0096156	SH2B2	0.0153345
SPIN2A	0.00317489	SH3BGRL2	0.000400047
SPINK13	0.00112185	SH3BGRL	0.0109723
SPINK14	0.00648766	SH3TC2	0.0154505
SPINT1	0.00992882	SHANK1	0.000240828
SPOCD1	0.00111851	SHC2	0.00796579
SPOCK1	4.999e-05	SHC4	0.0169781
SPOCK3	0.00663018	SHCBP1	0.00246026
SPON1	6.79869e-05	SHE	2.70099e-07
SPON2	0.0101663	SHISA2	0.00132029
SRF	0.00014067	SHISA3	0.00218905
SRGN	0.00539062	SHISA6	3.10501e-06
SRPX2	0.000534548	SHROOM1	0.00251693
SRPX	0.000393663	SIGLEC15	0.00611948
SSC5D	3.59099e-05	SIGLEC6	0.00527691
SSPN	9.02258e-05	SIGLEC9	0.0223523
SSTR1	0.00972699	SIGLEC17P	0.00012595
SSTR2	0.00031116	SIK1	0.000271047
SST	1.70955e-05	SKA1	1.49642e-06
SSX8	0.0040612	SKA3	5.90184e-06
ST3GAL1	0.00535147	SLC10A6	6.28986e-05
ST3GAL3	0.00172408	SLC12A2	0.000276439
ST6GAL2	0.00957441	SLC13A2	0.000510083
ST6GALNAC5	0.000581191	SLC13A5	0.0179877
ST8SIA1	6.17188e-05	SLC14A1	0.00113085
ST8SIA3	3.14529e-05	SLC14A2	0.0047608
STAC2	4.97689e-05	SLC16A11	0.000196215
STAC	0.000485607	SLC16A12	3.80923e-06
STAP1	0.00117582	SLC16A7	0.0153316
STARD10	0.00368075	SLC17A7	3.95277e-07
STARD8	0.00192141	SLC18A2	0.00620398
STAT5B	2.74426e-05	SLC19A3	0.00215018
STATH	0.000488282	SLC1A1	0.000413227
STEAP4	0.000717253	SLC1A7	5.46738e-05
STIM2	0.00103678	SLC22A11	3.51382e-07
STK32B	0.00941677	SLC22A17	0.00277877
STK4	0.00576606	SLC22A3	1.2918e-05
STMN2	4.98243e-06	SLC24A2	0.000304091
STMN4	0.000165396	SLC26A3	6.05127e-05
STOM	0.0021046	SLC26A7	0.024931
STON1	0.000115663	SLC27A6	0.000257787
STOX2	0.00160971	SLC28A3	0.0214524
STT3A	0.00132422	SLC2A12	0.0284206
STX2	0.00356382	SLC2A14	0.0278757
STXBP5L	0.00168486	SLC2A4	8.82922e-06
STXBP6	0.00524261	SLC35F3	0.00344321
SULF1	0.000284301	SLC38A11	2.39361e-05
SULT4A1	0.00724801	SLC39A4	0.012519
SUSD5	7.75238e-06	SLC40A1	3.07041e-06
SV2A	0.000554934	SLC43A1	0.028876
SV2B	3.27326e-05	SLC44A5	0.00538873
SVEP1	0.00575912	SLC47A2	1.83174e-05
SVIL	0.00266465	SLC4A4	0.00453525
SVOPL	0.00789601	SLC4A8	0.00218749
SYCN	0.00525115	SLC5A12	0.0110117
SYDE1	0.00270519	SLC5A1	0.00887765
SYN2	0.00280905	SLC5A4	0.00457828
SYNC	4.43018e-05	SLC6A12	0.0259869
SYNE1	0.00118098	SLC6A14	0.00665957
SYNGAP1	0.000804369	SLC6A2	0.00442096
SYNGR1	0.0104795	SLC6A3	0.0124534
SYNGR4	0.00857629	SLC6A4	0.00884966
SYNJ2BP	0.00706558	SLC7A14	2.08036e-10
SYNM	0.000657549	SLC7A2	0.011238
SYNPO2	1.92614e-06	SLC7A3	2.84681e-07
SYNPO	0.000394438	SLC7A4	0.0213748
SYNPR	0.000577592	SLC7A5P2	0.0130309
SYPL2	0.000127464	SLC8A3	9.36107e-05
SYP	0.000971557	SLCO1C1	0.0173424
[truncated: 310 more rows]
